# Supplementary material for: Diversity and evolution of an abundant ICEclc family of integrative and conjugative elements in Pseudomonas aeruginosa
Source: mSphere. 2023 Oct 30;8(6):e00517-23. doi: 10.1128/msphere.00517-23 (PMC10732049; doi:10.1128/msphere.00517-23)
Supplement: Table S1 — Characteristics of P. aeruginosa isolates. [file msphere.00517-23-s0005.xlsx]

## Sheet: Sheet1
Supplementary Table 1	Characteristics of Pseudomonas aeruginosa isolates
Strain	Strain Key	Date of sampling	Site of sampling	Isolation source	PubMLST typing scheme	Draft genome size (bp)	%GC	Number of gaps on scaffold	Reference	Sample accession (ENA)
P. aeruginosa 13520	13520	2003-01-30	CHUV	Patient	155	6875028	65.9635	70	Blanc et al 2016	SAMEA112945850
P. aeruginosa 13534	13534	2003-01-16	CHUV	Patient	155	6891234	66.2405	52	Blanc et al 2016	SAMEA112945851
P. aeruginosa 17090	17090	2007-05-27	CHUV	Patient	155	6760098	65.905	69	Blanc et al 2016	SAMEA112945852
P. aeruginosa 25525	25525	2012-03-04	CHUV	Patient	1076	6728390	66.0858	61	Magalhaes et al 2020	SAMEA112945853
P. aeruginosa 25776	25776	2011-02-01	CHUV	Patient	1076	6723146	66.0895	59	Magalhaes et al 2020	SAMEA112945854
P. aeruginosa 25791	25791	2011-12-07	CHUV	Patient	1076	6746715	66.0774	66	Magalhaes et al 2020	SAMEA112945855
P. aeruginosa 25954	25954	2011-10-10	CHUV	Patient	1076	6700883	66.1187	59	Magalhaes et al 2020	SAMEA112945856
P. aeruginosa 25965	25965	2012-07-30	CHUV	Dialyse water	667	6705318	66.1066	71	Tissot et al 2016	SAMEA112945857
P. aeruginosa 26060	26060	2011-01-13	CHUV	Patient	1076	6590561	66.1171	56	Magalhaes et al 2020	SAMEA112945858
P. aeruginosa 26076	26076	2011-03-21	CHUV	Patient	1076	6505595	66.289	58	Magalhaes et al 2020	SAMEA112945859
P. aeruginosa 26193	26193	2012-07-30	CHUV	Patient	111	6603691	66.1774	70	Tissot et al 2016	SAMEA112945860
P. aeruginosa 26230	26230	2010-08-15	CHUV	Patient	1076	6611974	66.1722	69	Magalhaes et al 2020	SAMEA112945861
P. aeruginosa 26797	26797	2011-11-28	CHUV	Patient	155	6612973	66.1636	83	Tissot et al 2016	SAMEA112945862
P. aeruginosa 26815	26815	2012-12-25	CHUV	Patient	155	6612910	66.1705	63	Tissot et al 2016	SAMEA112945863
P. aeruginosa 26855	26855	2013-01-10	CHUV	Hand soap	155	6892788	66.0992	78	Blanc et al 2016	SAMEA112945864
P. aeruginosa 26859	26859	2013-01-10	CHUV	Hand soap	155	6704300	66.1177	71	Blanc et al 2016	SAMEA112945865
P. aeruginosa 27167	27167	2012-07-24	CHUV	Patient	299	6607169	66.174	61	Blanc et al 2016	SAMEA112945866
P. aeruginosa 27196	27196	2012-08-10	CHUV	Patient	155	6601520	66.1782	62	Blanc et al 2016	SAMEA112945867
P. aeruginosa 27360	27360	2012-09-23	CHUV	Patient	155	6485546	66.1826	78	Blanc et al 2016	SAMEA112945868
P. aeruginosa 27450	27450	2012-10-18	CHUV	Patient	1076	6611434	66.1584	78	Magalhaes et al 2020	SAMEA112945869
P. aeruginosa 27476	27476	2012-10-25	CHUV	Patient	1076	6718807	66.0591	372	Magalhaes et al 2020	SAMEA112945870
P. aeruginosa 27983	27983	2013-02-06	CHUV	Patient	667	6555269	66.1884	76	Blanc et al 2016	SAMEA112945871
P. aeruginosa 28832	28832	2008-01-01	CHU Besançon	Patient	299	6691024	65.905	49	Chollay et al 2015	SAMEA112945872
P. aeruginosa 28863	28863	2010-01-01	CHUV	Patient	111	6683073	65.9345	76	Chollay et al 2015	SAMEA112945873
P. aeruginosa 29160	29160	2013-10-31	HUG	Patient	111	6534257	66.2932	25	This study	SAMEA112945874
P. aeruginosa 29161	29161	2013-10-31	HUG	Patient	111	6627016	65.9365	64	This study	SAMEA112945875
P. aeruginosa 29162	29162	2013-10-31	HUG	Patient	111	6747996	65.9033	65	This study	SAMEA112945876
P. aeruginosa 29164	29164	2013-10-31	HUG	Patient	111	6422238	66.0661	57	This study	SAMEA112945877
P. aeruginosa 29165	29165	2013-10-31	HUG	Patient	111	4315451	64.3916	53	This study	SAMEA112945878
P. aeruginosa 29467	29467	2014-01-01	HUG	Patient	155	6959077	66.0438	86	This study	SAMEA112945879
P. aeruginosa 30429	30429	2014-10-13	CHUV	Patient	17	6490410	66.3694	51	Magalhaes et al 2020	SAMEA112945880
P. aeruginosa 30438	30438	2014-10-15	CHUV	Patient	17	6861813	65.8453	42	Magalhaes et al 2020	SAMEA112945881
P. aeruginosa 31380	31380	2015-06-11	CHUV	Patient	167	630503	61.413	57	This study	SAMEA112945882
P. aeruginosa 32965	32965	2016-12-18	CHUV	Patient	667	6502613	66.1041	65	This study	SAMEA112945883
P. aeruginosa 33680	33680	2017-08-18	CHUV	Patient	395	6470764	66.1827	51	This study	SAMEA112945884
P. aeruginosa 34204	34204	2018-01-01	CHUV	Patient	395	6494190	66.1784	350	This study	SAMEA112945885
P. aeruginosa 34435	34435	2018-03-27	CHUV	Patient	395	6450998	66.2003	54	This study	SAMEA112945886
P. aeruginosa 34626	34626	2018-06-10	CHUV	Patient	395	6545105	66.0513	45	This study	SAMEA112945887
P. aeruginosa 34670	34670	2018-06-29	CHUV	Patient	395	6821042	66.1794	42	This study	SAMEA112945888
P. aeruginosa 34831	34831	2018-08-11	CHUV	Patient	395	3916866	65.7574	63	This study	SAMEA112945889
P. aeruginosa 34832	34832	2018-08-11	CHUV	Patient	395	6636335	66.0742	66	This study	SAMEA112945890
P. aeruginosa 34895	34895	2018-09-16	CHUV	Patient	395	6321927	66.4239	56	This study	SAMEA112945891
P. aeruginosa 35128	35128	2018-11-27	CHUV	Patient	395	6878614	66.0895	53	This study	SAMEA112945892
P. aeruginosa 35151	35151	2018-12-04	CHUV	Patient	395	6694762	66.1	41	This study	SAMEA112945893
P. aeruginosa 35189	35189	2018-12-12	CHUV	Patient	395	6808025	65.9504	64	This study	SAMEA112945894
P. aeruginosa 35224	35224	2018-12-25	CHUV	Patient	395	6754688	65.6549	38	This study	SAMEA112945895
P. aeruginosa 35850	35850	2019-07-16	CHUV	Patient	395	6867670	65.9301	53	This study	SAMEA112945896
P. aeruginosa 35851	35851	2019-07-16	CHUV	Patient	395	6862416	65.959	52	This study	SAMEA112945897
P. aeruginosa 35852	35852	2019-07-17	CHUV	Patient	395	7245010	65.9665	50	This study	SAMEA112945898
P. aeruginosa 35862	35862	2019-07-18	CHUV	Sink trap	395	6920324	65.9743	64	This study	SAMEA112945899
P. aeruginosa 35863	35863	2019-07-18	CHUV	Sink trap	395	6835395	65.9609	89	This study	SAMEA112945900
P. aeruginosa 35864	35864	2019-07-18	CHUV	Sink trap	395	6840481	65.9693	52	This study	SAMEA112945901
P. aeruginosa 35865	35865	2019-07-18	CHUV	Sink trap	395	6649399	66.0144	60	This study	SAMEA112945902
P. aeruginosa 35866	35866	2019-07-18	CHUV	Sink trap	395	6888015	65.9033	37	This study	SAMEA112945903
P. aeruginosa 35867	35867	2019-07-18	CHUV	Sink trap	395	6714871	65.9886	41	This study	SAMEA112945904
P. aeruginosa 35868	35868	2019-07-18	CHUV	Sink trap	395	6819337	66.035	62	This study	SAMEA112945905
P. aeruginosa 35944	35944	2019-08-06	CHUV	Sink trap	395	6663554	66.0753	43	This study	SAMEA112945906
P. aeruginosa 35945	35945	2019-08-06	CHUV	Sink trap	395	6763588	66.0072	42	This study	SAMEA112945907
P. aeruginosa 35946	35946	2019-08-06	CHUV	Sink trap	395	6759585	66.0046	44	This study	SAMEA112945908
P. aeruginosa 35947	35947	2019-08-06	CHUV	Sink trap	395	6859325	65.9548	47	This study	SAMEA112945909
P. aeruginosa 35948	35948	2019-08-06	CHUV	Sink trap	395	6950438	65.9362	35	This study	SAMEA112945910
P. aeruginosa 35951	35951	2019-08-06	CHUV	Sink trap	395	6879410	65.9258	39	This study	SAMEA112945911
P. aeruginosa 35952	35952	2019-08-06	CHUV	Sink trap	395	6765084	65.9887	46	This study	SAMEA112945912
P. aeruginosa 35953	35953	2019-08-06	CHUV	Sink trap	395	6847254	65.9682	53	This study	SAMEA112945913
P. aeruginosa 35954	35954	2019-08-06	CHUV	Sink trap	395	6945424	65.9659	30	This study	SAMEA112945914
P. aeruginosa 35955	35955	2019-08-06	CHUV	Sink trap	395	6521558	65.9014	39	This study	SAMEA112945915
P. aeruginosa 35956	35956	2019-08-06	CHUV	Sink trap	395	6907994	65.9936	31	This study	SAMEA112945916
P. aeruginosa 35957	35957	2019-08-06	CHUV	Sink trap	395	6860178	65.9629	37	This study	SAMEA112945917
P. aeruginosa 35958	35958	2019-08-06	CHUV	Sink trap	395	6939633	65.9678	58	This study	SAMEA112945918
P. aeruginosa 35959	35959	2019-08-06	CHUV	Sink trap	395	6941983	65.9604	37	This study	SAMEA112945919
P. aeruginosa 35960	35960	2019-08-06	CHUV	Sink trap	395	6950449	65.9735	56	This study	SAMEA112945920
P. aeruginosa 35961	35961	2019-08-06	CHUV	Sink trap	395	6950374	65.9715	49	This study	SAMEA112945921
P. aeruginosa 35965	35965	2019-08-06	CHUV	Sink trap	395	6815599	65.9853	50	This study	SAMEA112945922
P. aeruginosa 35969	35969	2019-08-06	CHUV	Sink trap	395	6918676	65.9727	31	This study	SAMEA112945923
P. aeruginosa 35977	35977	2019-08-06	CHUV	Sink trap	395	6950444	65.9753	33	This study	SAMEA112945924
P. aeruginosa 35980	35980	2019-08-06	CHUV	Sink trap	395	6871977	65.9612	48	This study	SAMEA112945925
P. aeruginosa 35992	35992	2019-08-07	CHUV	Sink trap	395	6850452	65.9705	50	This study	SAMEA112945926
P. aeruginosa 35993	35993	2019-08-07	CHUV	Sink trap	395	6907087	66.0042	40	This study	SAMEA112945927
P. aeruginosa 35994	35994	2019-08-07	CHUV	Sink trap	395	6633066	65.8887	35	This study	SAMEA112945928
P. aeruginosa 35995	35995	2019-08-07	CHUV	Sink trap	395	6838831	65.9679	39	This study	SAMEA112945929
P. aeruginosa 35996	35996	2019-08-07	CHUV	Sink trap	395	6915905	65.9707	41	This study	SAMEA112945930
P. aeruginosa 35998	35998	2019-08-07	CHUV	Sink trap	395	6927784	65.9726	41	This study	SAMEA112945931
P. aeruginosa 35999	35999	2019-08-07	CHUV	Sink trap	395	6912602	65.9807	37	This study	SAMEA112945932
P. aeruginosa 36020	36020	2019-08-08	CHUV	Sink trap	395	6830390	66.039	55	This study	SAMEA112945933
P. aeruginosa 36092	36092	2019-09-01	CHUV	Patient	395	6868363	65.9681	50	This study	SAMEA112945934
P. aeruginosa 36111	36111	2019-09-02	CHUV	Patient	395	6832071	65.9696	50	This study	SAMEA112945935
P. aeruginosa 36155	36155	2019-09-18	CHUV	Patient	395	6945955	65.9608	53	This study	SAMEA112945936
P. aeruginosa 36694	36694	2020-02-18	CHUV	Patient	395	6866509	65.9603	46	This study	SAMEA112945937
P. aeruginosa 36759	36759	2020-03-10	CHUV	Patient	395	6984143	65.9332	38	This study	SAMEA112945938
P. aeruginosa 36787	36787	2020-03-24	CHUV	Patient	395	6884361	65.9258	46	This study	SAMEA112945939
P. aeruginosa 36817	36817	2020-04-07	CHUV	Patient	667	6947098	65.9695	73	This study	SAMEA112945940
P. aeruginosa 36819	36819	2020-04-10	CHUV	Patient	667	6984753	65.9285	83	This study	SAMEA112945941
P. aeruginosa 36829	36829	2020-04-14	CHUV	Patient	667	6948260	65.9728	76	This study	SAMEA112945942
P. aeruginosa 36914	36914	2020-06-07	CHUV	Patient	667	6673890	66.1253	71	This study	SAMEA112945943
P. aeruginosa 36915	36915	2020-06-05	CHUV	Patient	667	6852156	65.9679	76	This study	SAMEA112945944
P. aeruginosa 36916	36916	2020-06-07	CHUV	Patient	667	6922253	65.933	79	This study	SAMEA112945945
P. aeruginosa 36917	36917	2020-06-06	CHUV	Patient	667	6674857	65.9602	97	This study	SAMEA112945946
P. aeruginosa 36918	36918	2020-06-07	CHUV	Patient	667	6758044	66.0284	73	This study	SAMEA112945947
P. aeruginosa 36919	36919	2020-06-09	CHUV	Patient	667	6849469	66.0061	75	This study	SAMEA112945948
P. aeruginosa 36920	36920	2020-06-07	CHUV	Patient	667	6976373	65.9437	75	This study	SAMEA112945949
P. aeruginosa 36935	36935	2020-06-07	CHUV	Patient	395	6972772	65.9371	44	This study	SAMEA112945950
P. aeruginosa 36936	36936	2020-05-19	CHUV	Patient	395	6891541	66.137	41	This study	SAMEA112945951
P. aeruginosa 36937	36937	2020-05-02	CHUV	Patient	395	6623083	66.0424	45	This study	SAMEA112945952
P. aeruginosa 36938	36938	2020-05-02	CHUV	Patient	395	6958288	66.1058	54	This study	SAMEA112945953
P. aeruginosa 36939	36939	2020-06-04	CHUV	Patient	395	7004782	66.0774	37	This study	SAMEA112945954
P. aeruginosa 36940	36940	2020-06-04	CHUV	Patient	395	7017748	66.0724	41	This study	SAMEA112945955
P. aeruginosa 36941	36941	2020-05-27	CHUV	Patient	2171	6917133	66.1076	68	This study	SAMEA112945956
P. aeruginosa 37050	37050	2020-05-01	CHUV	Patient	667	6985350	66.0452	81	This study	SAMEA112945957
P. aeruginosa 37051	37051	2020-07-21	CHUV	Patient	667	6998973	66.0785	74	This study	SAMEA112945958
P. aeruginosa 37052	37052	2020-07-20	CHUV	Patient	667	6928453	66.1189	71	This study	SAMEA112945959
P. aeruginosa 37100	37100	2020-08-03	CHUV	Patient	667	6961530	66.1046	73	This study	SAMEA112945960
P. aeruginosa 37102	37102	2020-08-03	CHUV	Patient	667	6924918	65.99	80	This study	SAMEA112945961
P. aeruginosa 37130	37130	2020-08-10	CHUV	Patient	667	7008220	65.999	75	This study	SAMEA112945962
P. aeruginosa 37131	37131	2020-08-10	CHUV	Patient	667	7006500	65.9965	71	This study	SAMEA112945963
P. aeruginosa 37132	37132	2020-08-10	CHUV	Patient	667	7001785	65.9897	86	This study	SAMEA112945964
P. aeruginosa 37163	37163	2020-08-17	CHUV	Patient	667	7008016	66.0021	84	This study	SAMEA112945965
P. aeruginosa 37293	37293	2020-08-30	CHUV	Patient	277	6999910	66.0019	84	This study	SAMEA112945966
P. aeruginosa 37295	37295	2019-08-21	HUG	Patient	111	6394340	66.4331	68	Catho et al 2021	SAMEA112945967
P. aeruginosa 37296	37296	2019-02-04	HUG	Patient	111	6943758	66.0946	64	Catho et al 2021	SAMEA112945968
P. aeruginosa 37297	37297	2019-02-06	HUG	Patient	111	7017165	66.0927	72	Catho et al 2021	SAMEA112945969
P. aeruginosa 37298	37298	2019-05-10	HUG	Patient	111	6895141	66.1069	72	Catho et al 2021	SAMEA112945970
P. aeruginosa 37299	37299	2019-07-02	HUG	Patient	111	6957625	66.0984	70	Catho et al 2021	SAMEA112945971
P. aeruginosa 37301	37301	2019-12-19	HUG	Patient	111	7003558	66.0671	65	Catho et al 2021	SAMEA112945972
P. aeruginosa 37302	37302	2019	HUG	Patient	111	7000612	66.0998	65	Catho et al 2021	SAMEA112945973
P. aeruginosa 37303	37303	2020-02-03	HUG	Patient	111	6967610	66.104	60	Catho et al 2021	SAMEA112945974
P. aeruginosa 37304	37304	2020-02-29	HUG	Patient	111	6918899	66.0992	75	Catho et al 2021	SAMEA112945975
P. aeruginosa 37305	37305	2020-06-16	HUG	Patient	111	6976412	66.0764	61	Catho et al 2021	SAMEA112945976
P. aeruginosa 37306	37306	2020-06-28	HUG	Patient	111	6838095	65.9283	66	Catho et al 2021	SAMEA112945977
P. aeruginosa 37307	37307	2020-08-01	HUG	Patient	111	6854838	65.8806	66	Catho et al 2021	SAMEA112945978
P. aeruginosa 37308	37308	2020-08-26	HUG	Patient	111	6871976	65.9642	78	Catho et al 2021	SAMEA112945979
P. aeruginosa 37327	37327	2020-09-07	CHUV	Patient	277	6898671	65.868	81	This study	SAMEA112945980
P. aeruginosa 37328	37328	2020-09-07	CHUV	Patient	277	6877179	65.9186	89	This study	SAMEA112945981
P. aeruginosa 37346	37346	2020-08-09	HUG	Patient	111	6859273	65.9719	74	Catho et al 2021	SAMEA112945982
P. aeruginosa 37347	37347	2019-11-11	HUG	Patient	111	6814381	65.8604	69	Catho et al 2021	SAMEA112945983
P. aeruginosa 37348	37348	2020-03-21	HUG	Patient	111	6869771	65.8417	73	Catho et al 2021	SAMEA112945984
P. aeruginosa 37353	37353	2020-09-16	HUG	Patient	111	6870994	65.9437	65	Catho et al 2021	SAMEA112945985
P. aeruginosa 37371	37371	2020-09-24	CHUV	Patient	277	6948917	65.8591	81	This study	SAMEA112945986
P. aeruginosa 37383	37383	2020-10-05	HUG	Patient	111	6945630	65.862	71	Catho et al 2021	SAMEA112945987
P. aeruginosa 37384	37384	2020-10-05	HUG	Patient	111	6884055	65.8531	72	Catho et al 2021	SAMEA112945988
P. aeruginosa 37385	37385	2020-10-05	HUG	Patient	111	6813217	65.8529	71	Catho et al 2021	SAMEA112945989
P. aeruginosa 37386	37386	2020-10-05	HUG	Patient	111	6812394	65.9139	67	Catho et al 2021	SAMEA112945990
P. aeruginosa 38401	38401	2021-06-24	CHUV	Patient	667	6825971	65.9464	104	This study	SAMEA112945991
P. aeruginosa 38403	38403	2021-06-22	CHUV	Patient	667	6819360	65.96	105	This study	SAMEA112945992
P. aeruginosa 38405	38405	2021-05-26	CHUV	Patient	667	6830898	65.869	107	This study	SAMEA112945993
P. aeruginosa 38415	38415	2021-07-12	CHUV	Patient	667	6852795	65.8698	105	This study	SAMEA112945994
P. aeruginosa 38416	38416	2021-07-12	CHUV	Patient	667	6761006	65.9145	104	This study	SAMEA112945995
P. aeruginosa 38417	38417	2021-07-12	CHUV	Patient	667	6910255	65.8812	96	This study	SAMEA112945996
P. aeruginosa 38447	38447	2021-07-19	CHUV	Patient	667	6831445	65.9384	89	This study	SAMEA112945997
P. aeruginosa 38450	38450	2021-07-19	CHUV	Patient	667	6913688	65.901	104	This study	SAMEA112945998
P. aeruginosa 38451	38451	2021-07-19	CHUV	Patient	667	6773062	65.9369	111	This study	SAMEA112945999
P. aeruginosa 38474	38474	2021-06-01	CHUV	Patient	667	6848818	65.9494	89	This study	SAMEA112946000
P. aeruginosa 38475	38475	2021-07-14	CHUV	Patient	667	6835346	65.886	102	This study	SAMEA112946001
P. aeruginosa 38670	38670	2021-09-13	CHUV	Patient	667	6881119	66.0942	104	This study	SAMEA112946002
P. aeruginosa 38671	38671	2021-09-14	CHUV	Patient	667	6842838	66.0654	89	This study	SAMEA112946003
P. aeruginosa 38701	38701	2021-09-21	CHUV	Patient	667	6948435	66.0577	125	This study	SAMEA112946004
P. aeruginosa 38702	38702	2021-09-21	CHUV	Patient	667	6884942	66.1029	119	This study	SAMEA112946005
P. aeruginosa 38987	38987	2022-01-05	CHUV	Patient	1295	6894235	66.0986	71	This study	SAMEA112946006
P. aeruginosa 19TCP	19TCP	2017-03-01	CHU Montpellier	Door handle	253	6917828	66.0785	93	This study	SAMEA112946007
P. aeruginosa 19TDT	19TDT	2017-03-01	CHU Montpellier	Table	253	6988653	66.0741	94	This study	SAMEA112946008
P. aeruginosa 20TCP	20TCP	2017-03-01	CHU Montpellier	Surface of faucet	253	6977728	66.0495	99	This study	SAMEA112946009
P. aeruginosa 20TDT	20TDT	2017-03-01	CHU Montpellier	Door handle	253	6880698	66.076	95	This study	SAMEA112946010
P. aeruginosa 21TCP	21TCP	2017-03-01	CHU Montpellier	U-bend of the faucet	253	6950630	66.0636	105	This study	SAMEA112946011
P. aeruginosa 22TDT	22TDT	2017-03-01	CHU Montpellier	Door handle	253	6806852	66.117	101	This study	SAMEA112946012
P. aeruginosa 24TCP	24TCP	2017-03-01	CHU Montpellier	U-bend of the shower	164	6924693	66.0895	71	This study	SAMEA112946013
P. aeruginosa 25TDT	25TDT	2017-03-01	CHU Montpellier	Surface of faucet	253	6963287	66.08	89	This study	SAMEA112946014
P. aeruginosa 30TDT	30TDT	2017-03-01	CHU Montpellier	Wall	253	6838128	66.072	94	This study	SAMEA112946015
P. aeruginosa 32TDT	32TDT	2017-03-01	CHU Montpellier	Toilet flush	253	6887391	66.0663	92	This study	SAMEA112946016
P. aeruginosa 35TDT	35TDT	2017-03-01	CHU Montpellier	Surface of shower wall	253	6533720	66.17	98	This study	SAMEA112946017
P. aeruginosa 8TDT	8TDT	2017-03-01	CHU Montpellier	Surface of water jet of the faucet	253	6700902	66.1031	108	This study	SAMEA112946018
P. aeruginosa LTZ1	LTZ1	2015-03-03	CHU Montpellier	Water central care room burn subunit	299	6423279	66.3953	67	This study	SAMEA112946019
P. aeruginosa LTZ7	LTZ7	2015-03-03	CHU Montpellier	Water central care room metabolic subunit	299	6468102	66.3853	57	This study	SAMEA112946020
P. aeruginosa NUA17	NUA17	2015-11-06	CHU Montpellier	Water central care room metabolic subunit	299	6448799	66.3772	69	This study	SAMEA112946021
P. aeruginosa OSU1	OSU1	2016-02-19	CHU Montpellier	Water central care room metabolic subunit	299	6471483	66.3948	48	This study	SAMEA112946022
P. aeruginosa OXK1	OXK1	2016-03-07	CHU Montpellier	Water central care room burn subunit	299	6475685	66.3908	55	This study	SAMEA112946023
P. aeruginosa STH1	STH1	2017-01-23	CHU Montpellier	Water central care room burn subunit	299	6411865	66.3888	76	This study	SAMEA112946024
P. aeruginosa T157-23	T157-23	2015-06-30	CHU Montpellier	Patient	299	6472567	66.3882	56	This study	SAMEA112946025
P. aeruginosa T1796-5	T1796-5	2016-02-08	CHU Montpellier	Patient	299	6468352	66.3881	54	This study	SAMEA112946026
P. aeruginosa TCO3D	TCO3D	2017-03-01	CHU Montpellier	Water from shower	253	6667969	66.0521	83	This study	SAMEA112946027
P. aeruginosa TCO3L	TCO3L	2017-03-01	CHU Montpellier	Water from faucet	253	6703725	66.0937	117	This study	SAMEA112946028
P. aeruginosa TGT1	TGT1	2017-03-17	CHU Montpellier	Water central care room burn subunit	299	6572802	66.2892	64	This study	SAMEA112946029
P. aeruginosa TXA13	TXA13	2017-06-02	CHU Montpellier	Water central care room metabolic subunit	299	6468828	66.3832	59	This study	SAMEA112946030
Blanc DS, Gomes Magalhaes B, Abdelbary M, Prod’hom G, Greub G, Wasserfallen JB, Genoud P, Zanetti G, Senn L. 2016. Hand soap contamination by Pseudomonas aeruginosa in a tertiary care hospital: no evidence of impact on patients. Journal of Hospital Infection 93:63–67.
Magalhães B, Valot B, Abdelbary MMH, Prod’hom G, Greub G, Senn L, Blanc DS. 2020. Combining standard molecular typing and whole genome sequencing to investigate Pseudomonas aeruginosa epidemiology in intensive care units. Front Public Health 8:3.
Tissot F, Blanc DS, Basset P, Zanetti G, Berger MM, Que Y-A, Eggimann P, Senn L. 2016. New genotyping method discovers sustained nosocomial Pseudomonas aeruginosa outbreak in an intensive care burn unit. Journal of Hospital Infection 94:2–7.
Cholley P, Stojanov M, Hocquet D, Thouverez M, Bertrand X, Blanc DS. 2015. Comparison of double-locus sequence typing (DLST) and multilocus sequence typing (MLST) for the investigation of Pseudomonas aeruginosa populations. Diagnostic Microbiology and Infectious Disease 82:274–277.
Catho G, Martischang R, Boroli F, Chraïti MN, Martin Y, Koyluk Tomsuk Z, Renzi G, Schrenzel J, Pugin J, Nordmann P, Blanc DS, Harbarth S. 2021. Outbreak of Pseudomonas aeruginosa producing VIM carbapenemase in an intensive care unit and its termination by implementation of waterless patient care. Crit Care 25:301.
