# Supplementary material for: Diversity and evolution of an abundant ICEclc family of integrative and conjugative elements in Pseudomonas aeruginosa
Source: mSphere. 2023 Oct 30;8(6):e00517-23. doi: 10.1128/msphere.00517-23 (PMC10732049; doi:10.1128/msphere.00517-23)
Supplement: Table S2 — Characteristics of the attributed ICEclc family elements in individual P. aeruginosa isolates from the regional hospital. [file msphere.00517-23-s0006.xlsx]

## Sheet: Sheet1
Supplementary table 2	Characteristics of the attributed ICEclc family elements in individual Pseudomonas aeruginosa isolates
Element name	Strain Key	Size	Sequence is without gaps?	Putative DRs	Integrase type	Relaxase type	Integration site	Relaxase family	%GC	Putative resistance markers	Similarity with LESGI-3 (>60% coverage)	Similarity with PAGI-2 (>60% coverage)
ICE_13520_tRNAgly	13520	>80kb	No	GTCTCGTTTCCCGCTCCA			tRNAgly	MOBH	63.2994	?		64% coverage, 85% identity
ICE_13534_tRNAgly	13534	118kb	Yes	GTCTCGTTTCCCGCTCCA and GACTCGTTTCCCGCTCCA			tRNAgly	MOBH	64.5503	Arsenic, copper
ICE_17090_tRNAgly	17090	92kb	Yes	TTCCCTTCGCCCGCTCCA and TTCCCATCGCCCGCTCCA			tRNAgly	MOBH	63.4044	Ribonuclease toxin YhaV		65% coverage, 85% identity
ICE_19TCP_tRNAgly	19TCP	88kb	Yes	GTCTCGTTTCCCGCTCCA and GACTCGTTTCCCGCTCCA			tRNAgly	MOBH	62.8867	Arsenic, mercury
ICE_24TCP_tRNAgly	24TCP	121kb	Yes	GTCTCGTTTCCCGCTCCA and GACTCGTTTCCCGCTCCA			tRNAgly	MOBH	64.4717	Arsenic, copper, mercury
ICE_25965_tRNAgly	25965	>78kb	No	GTCTCGTTTCCCGCTCCA and GACTCGTTTCCCGCTCCA			tRNAgly	MOBH	64.5612	?	78% coverage, 89% identity	80% coverage, 90% identity
ICE_26193_tRNAgly	26193	>121kb	No	GTCTCGTTTCCCGCTCCA and GACTCGTTTCCCGCTCCA			tRNAgly	MOBH	64.3339	Mercury
ICE_26797_tRNAgly	26797	77kb	Yes	GTCTCGTTTCCCGCTCCA			tRNAgly	MOBH	63.3492	?		65% coverage, 86% identity
ICE_27167_tRNAgly	27167	>95kb	No	GTCTCGTTTCCCGCTCCA and GACTCGTTTCCCGCTCCA			tRNAgly	MOBH	63.9038	Ribonuclease toxin YhaV, arsenic	71% coverage, 96% identity	76% coverage, 86% identity
ICE_27360_tRNAgly	27360	70kb	Yes	GTCTCGTTTCCCGCTCCA			tRNAgly	MOBH	64.2375	Arsenic, copper, mercury, cadmium	64% coverage, 84% identity	68% coverage, 83% identity
ICE_27983	27983	>65kb	No	missing - GACTCGTTTCCCGCTCCA			Unknown	MOBH	63.1022	Arsenic, copper, mercury
ICE_28832_tRNAgly	28832	>101kb	No	GTCTCGTTTCCCGCTCCA and GACTCGTTTCCCGCTCCA			tRNAgly	MOBH	64.5272	Arsenic, copper, mercury	67% coverage, 96% identity	69% coverage, 90% identity
ICE_29162_tRNAgly	29162	>121kb	No	GTCTCGTTTCCCGCTCCA			tRNAgly	MOBH	64.333	Arsenic, copper, mercury
ICE_29164_tRNAgly	29164	>121kb	No	GTCTCGTTTCCCGCTCCA			tRNAgly	MOBH	64.3322	Ribonuclease toxin YhaV, mercury, copper
ICE_29165_tRNAgly	29165	>121kb	No	GTCTCGTTTCCCGCTCCA			tRNAgly	MOBH	64.3328	Ribonuclease toxin YhaV, mercury, arsenic
ICE_30429_tRNAgly	30429	115kb	Yes	GTCTCGTTTCCCGCTCCA and GACTCGTTTCCCGCTCCA			tRNAgly	MOBH	65.0645	Arsenic, copper, mercury, cadmium
ICE_32965_tRNAgly	32965	>79kb	No	GTCTCGTTTCCCGCTCCA and GACTCGTTTCCCGCTCCA			tRNAgly	MOBH	64.4824	Copper, mercury	78% coverage, 89% identity	80% coverage, 90% identity
ICE_33680_tRNAgly	33680	98kb	Yes	GTCTCGTTTCCCGCTCCA and GACTCGTTTCCCGCTCCA			tRNAgly	MOBH	64.7642	Arsenic, copper, mercury, cadmium	68% coverage, 96% identity	71% coverage, 92% identity
ICE_34204_tRNAgly	34204	>93kb	No	GTCTCGTTTCCCGCTCCA and GACTCGTTTCCCGCTCCA			tRNAgly	MOBH	64.5649	Arsenic, copper, mercury, cadmium	72% coverage, 96% identity	75% coverage, 93% identity
ICE_34435_tRNAgly	34435	98kb	Yes	GTCTCGTTTCCCGCTCCA and GACTCGTTTCCCGCTCCA			tRNAgly	MOBH	64.7652	Copper, mercury	68% coverage, 96% identity	71% coverage, 92% identity
ICE_34626_tRNAgly	34626	98kb	Yes	GTCTCGTTTCCCGCTCCA and GACTCGTTTCCCGCTCCA			tRNAgly	MOBH	64.7652	Arsenic, copper, mercury, cadmium	68% coverage, 96% identity	71% coverage, 92% identity
ICE_34831_tRNAgly	34831	124kb	Yes	GTCTCGTTTCCCGCTCCA and GACTCGTTTCCCGCTCCA			tRNAgly	MOBH	64.6848	Arsenic, copper, mercury, cadmium
ICE_35151_tRNAgly	35151	98kb	Yes	GTCTCGTTTCCCGCTCCA and GACTCGTTTCCCGCTCCA			tRNAgly	MOBH	64.7652	Arsenic, copper, mercury, cadmium	68% coverage, 96% identity	71% coverage, 92% identity
ICE_35189_tRNAgly	35189	98kb	Yes	GTCTCGTTTCCCGCTCCA and GACTCGTTTCCCGCTCCA			Unknown	Two relaxases, MOBH and MOBP	64.7663	Arsenic, nickel, cobalt	68% coverage, 96% identity	71% coverage, 92% identity
ICE_35224_tRNAgly	35224	98kb	Yes	GTCTCGTTTCCCGCTCCA and GACTCGTTTCCCGCTCCA			tRNAgly	MOBH	64.7642	Copper, mercury	68% coverage, 96% identity	71% coverage, 92% identity
ICE_35851	35851	~100kb	Yes	Unknown			tRNAgly	MOBH	64.1808	Arsenic, copper, mercury, cadmium
ICE_35862_tRNAgly	35862	124kb	Yes	GTCTCGTTTCCCGCTCCA and GACTCGTTTCCCGCTCCA			tRNAgly	MOBH	64.6848	Arsenic, copper, mercury, cadmium
ICE_35864_tRNAgly	35864	98kb	Yes	GTCTCGTTTCCCGCTCCA and GACTCGTTTCCCGCTCCA			tRNAgly	MOBH	64.7632	Arsenic, copper, mercury, cadmium	68% coverage, 96% identity	71% coverage, 92% identity
ICE_35865_tRNAgly	35865	98kb	Yes	GTCTCGTTTCCCGCTCCA and GACTCGTTTCCCGCTCCA			tRNAgly	MOBH	64.7646	Arsenic, copper, mercury, cadmium	68% coverage, 96% identity	71% coverage, 92% identity
ICE_35866_tRNAgly	35866	98kb	Yes	GTCTCGTTTCCCGCTCCA and GACTCGTTTCCCGCTCCA			tRNAgly	MOBH	64.7632	Ribonuclease toxin YhaV, arsenic	68% coverage, 96% identity	71% coverage, 92% identity
ICE_35953_tRNAgly	35953	98kb	Yes	GTCTCGTTTCCCGCTCCA and GACTCGTTTCCCGCTCCA			tRNAgly	MOBH	64.7646	Copper, mercury	68% coverage, 96% identity	71% coverage, 92% identity
ICE_35969_tRNAgly	35969	89kb	Yes	GTCTCGTTTCCCGCTCCA and GACTCGTTTCCCGCTCCA			tRNAgly	Two relaxases, MOBH and MOBP	62.8355	Arsenic, nickel, cobalt
ICE_36020_tRNAgly	36020	124kb	Yes	GTCTCGTTTCCCGCTCCA and GACTCGTTTCCCGCTCCA			tRNAgly	MOBH	64.6848	Arsenic, copper, mercury, cadmium
ICE_36111_tRNAgly	36111	~100kb	No	GTCTCGTTTCCCGCTCCA - missing			tRNAgly	MOBH	63.7232	Ribonuclease toxin YhaV, mercury, arsenic
ICE_36694_tRNAgly	36694	98kb	Yes	GTCTCGTTTCCCGCTCCA and GACTCGTTTCCCGCTCCA			tRNAgly	MOBH	64.7652	Ribonuclease toxin YhaV, mercury, arsenic	68% coverage, 96% identity	71% coverage, 92% identity
ICE_36817_tRNAgly	36817	>78kb	No	GTCTCGTTTCCCGCTCCA and GACTCGTTTCCCGCTCCA			tRNAgly	MOBH	64.5664	Ribonuclease toxin YhaV, mercury, arsenic	78% coverage, 89% identity	80% coverage, 90% identity
ICE_36819_tRNAgly	36819	>56kb	No	GTCTCGTTTCCCGCTCCA			tRNAgly	MOBH	64.9172	Ribonuclease toxin YhaV, mercury	69% coverage, 86% identity	71% coverage, 88% identity
ICE_36916_tRNAgly	36916	>78kb	No	GTCTCGTTTCCCGCTCCA and GACTCGTTTCCCGCTCCA			tRNAgly	MOBH	64.5638	Ribonuclease toxin YhaV, mercury, arsenic	78% coverage, 89% identity	80% coverage, 90% identity
ICE_36917_tRNAgly	36917	>49kb	No	GTCTCGTTTCCCGCTCCA			tRNAgly	MOBH	64.7267	Ribonuclease toxin YhaV, mercury, arsenic	71% coverage, 85% identity	74% coverage, 87% identity
ICE_36918_tRNAgly	36918	>56kb	No	GTCTCGTTTCCCGCTCCA			tRNAgly	MOBH	64.9167	Ribonuclease toxin YhaV, mercury, arsenic	69% coverage, 86% identity	71% coverage, 88% identity
ICE_36919_tRNAgly	36919	>78kb	No	GTCTCGTTTCCCGCTCCA and GACTCGTTTCCCGCTCCA			tRNAgly	MOBH	64.5664	Mercury	78% coverage, 89% identity	80% coverage, 90% identity
ICE_36920_tRNAgly	36920	>56kb	No	GTCTCGTTTCCCGCTCCA			tRNAgly	MOBH	64.916	Ribonuclease toxin YhaV, mercury, arsenic	69% coverage, 86% identity	71% coverage, 88% identity
ICE_36935_tRNAgly	36935	105kb	Yes	GTCTCGTTTCCCGCTCCA and GACTCGTTTCCCGCTCCA			tRNAgly	MOBH	64.7049	Ribonuclease toxin YhaV, mercury, arsenic	64% coverage, 92% identity	100% coverage, 100% identity
ICE_37050_tRNAgly	37050	>91kb	No	GTCTCGTTTCCCGCTCCA and GACTCGTTTCCCGCTCCA			tRNAgly	MOBH	64.6379	Ribonuclease toxin YhaV, mercury, arsenic	78% coverage, 89% identity	80% coverage, 89% identity
ICE_37051_tRNAgly	37051	>56kb	No	GTCTCGTTTCCCGCTCCA			tRNAgly	MOBH	64.9248	Ribonuclease toxin YhaV, mercury	69% coverage, 86% identity	71% coverage, 88% identity
ICE_37052_tRNAgly	37052	>78kb	No	GTCTCGTTTCCCGCTCCA and GACTCGTTTCCCGCTCCA			tRNAgly	MOBH	64.5707	Ribonuclease toxin YhaV, mercury, arsenic	78% coverage, 89% identity	80% coverage, 90% identity
ICE_37100_tRNAgly	37100	>71kb	No	GTCTCGTTTCCCGCTCCA and GACTCGTTTCCCGCTCCA			tRNAgly	MOBH	64.4145	Ribonuclease toxin YhaV, mercury, arsenic	80% coverage, 88% identity	83% coverage, 89% identity
ICE_37102_tRNAgly	37102	>56kb	No	GTCTCGTTTCCCGCTCCA			tRNAgly	MOBH	64.9159	Ribonuclease toxin YhaV, mercury	69% coverage, 86% identity	71% coverage, 88% identity
ICE_37130_tRNAgly	37130	>56kb	No	GTCTCGTTTCCCGCTCCA			tRNAgly	MOBH	64.916	Ribonuclease toxin YhaV, mercury, arsenic	69% coverage, 86% identity	71% coverage, 88% identity
ICE_37131_tRNAgly	37131	>48kb	No	GTCTCGTTTCCCGCTCCA			tRNAgly	MOBH	64.7428	Ribonuclease toxin YhaV, mercury, arsenic	71% coverage, 85% identity	74% coverage, 87% identity
ICE_37132_tRNAgly	37132	>78kb	No	GTCTCGTTTCCCGCTCCA and GACTCGTTTCCCGCTCCA			tRNAgly	MOBH	64.5638	Mercury	78% coverage, 89% identity	80% coverage, 90% identity
ICE_37163_tRNAgly	37163	>56kb	No	GTCTCGTTTCCCGCTCCA			tRNAgly	MOBH	64.9167	Arsenic, copper, mercury	69% coverage, 86% identity	71% coverage, 88% identity
ICE_37293_tRNAgly	37293	94kb	Yes	GTCTCGTTTCCCGCTCCA and GACTCGTTTCCCGCTCCA			tRNAgly	MOBH	64.0675	Arsenic, copper, mercury	72% coverage, 96% identity	76% coverage, 87% identity
ICE_37295_tRNAgly	37295	~100kb	No	GTCTCGTTTCCCGCTCCA - missing			tRNAgly	MOBH	64.4597	Arsenic, copper, mercury
ICE_37298_tRNAgly	37298	~100kb	No	GTCTCGTTTCCCGCTCCA - missing			tRNAgly	MOBH	64.4607	Arsenic, copper, mercury
ICE_37299_tRNAgly	37299	~100kb	Yes	GTCTCGTTTCCCGCTCCA - missing			tRNAgly	MOBH	64.6489	Copper, mercury
ICE_37302_tRNAgly	37302	~100kb	No	GTCTCGTTTCCCGCTCCA - missing			tRNAgly	MOBH	64.4597	Arsenic, copper, mercury
ICE_37304_tRNAgly	37304	~100kb	No	GTCTCGTTTCCCGCTCCA - missing			tRNAgly	MOBH	64.5364	Copper, mercury
ICE_37305_tRNAgly	37305	~100kb	No	GTCTCGTTTCCCGCTCCA - missing			tRNAgly	MOBH	64.4602	Arsenic, copper, mercury
ICE_37306_tRNAgly	37306	~100kb	No	GTCTCGTTTCCCGCTCCA - missing			tRNAgly	MOBH	64.5493	Copper, mercury
ICE_37307_tRNAgly	37307	~100kb	No	GTCTCGTTTCCCGCTCCA - missing			tRNAgly	MOBH	64.4602	Mercury
ICE_37308_tRNAgly	37308	~80kb	No	GTCTCGTTTCCCGCTCCA - missing			tRNAgly	MOBH	64.5401	Arsenic, copper, mercury
ICE_37327_tRNAgly	37327	94kb	Yes	GTCTCGTTTCCCGCTCCA and GACTCGTTTCCCGCTCCA			tRNAgly	MOBH	64.0675	Mercury	72% coverage, 96% identity	76% coverage, 87% identity
ICE_37346_tRNAgly	37346	~100kb	No	GTCTCGTTTCCCGCTCCA - missing			tRNAgly	MOBH	64.4597	Arsenic, copper, mercury
ICE_37371_tRNAgly	37371	94kb	Yes	GTCTCGTTTCCCGCTCCA and GACTCGTTTCCCGCTCCA			tRNAgly	MOBH	64.0675	Ribonuclease toxin YhaV, mercury, arsenic	72% coverage, 96% identity	76% coverage, 87% identity
ICE_37383_tRNAgly	37383	~100kb	No	GTCTCGTTTCCCGCTCCA - missing			tRNAgly	MOBH	64.4627	Ribonuclease toxin YhaV, mercury, arsenic
ICE_38401_tRNAgly	38401	>78kb	No	GTCTCGTTTCCCGCTCCA and GACTCGTTTCCCGCTCCA			tRNAgly	MOBH	64.5651	Ribonuclease toxin YhaV, mercury	78% coverage, 89% identity	80% coverage, 90% identity
ICE_38403_tRNAgly	38403	>106kb	No	GTCTCGTTTCCCGCTCCA and GACTCGTTTCCCGCTCCA			tRNAgly	MOBH	63.79	Ribonuclease toxin YhaV, mercury, arsenic, cobalt, zinc, cadmium, lead		61% coverage, 90% identity
ICE_38405_tRNAgly	38405	>49kb	No	GTCTCGTTTCCCGCTCCA			tRNAgly	MOBH	64.7274	Ribonuclease toxin YhaV, mercury	71% coverage, 85% identity	74% coverage, 87% identity
ICE_38415_tRNAgly	38415	>127kb	No	GTCTCGTTTCCCGCTCCA and GACTCGTTTCCCGCTCCA			tRNAgly	MOBH	63.679	Ribonuclease toxin YhaV, mercury, arsenic	66% coverage, 91% identity
ICE_38416_tRNAgly	38416	>101kb	No	GTCTCGTTTCCCGCTCCA and GACTCGTTTCCCGCTCCA			tRNAgly	MOBH	63.5993	Ribonuclease toxin YhaV, mercury, arsenic	61% coverage, 90% identity	61% coverage, 89% identity
ICE_38417_tRNAgly	38417	>119kb	No	GTCTCGTTTCCCGCTCCA and GACTCGTTTCCCGCTCCA			tRNAgly	MOBH	63.7368	Ribonuclease toxin YhaV, mercury, arsenic
ICE_38447_tRNAgly	38447	>56kb	No	GTCTCGTTTCCCGCTCCA			tRNAgly	MOBH	64.9167	Ribonuclease toxin YhaV, mercury	69% coverage, 86% identity	71% coverage, 88% identity
ICE_38450_tRNAgly	38450	>79kb	No	GTCTCGTTTCCCGCTCCA and GACTCGTTTCCCGCTCCA			tRNAgly	MOBH	64.5651	Ribonuclease toxin YhaV, mercury, arsenic	78% coverage, 89% identity	80% coverage, 90% identity
ICE_38451_tRNAgly	38451	>71kb	No	GTCTCGTTTCCCGCTCCA and GACTCGTTTCCCGCTCCA			tRNAgly	MOBH	64.3999	Ribonuclease toxin YhaV, mercury, cobalt, zinc, cadmium, lead, copper	80% coverage, 88% identity	83% coverage, 89% identity
ICE_38474_tRNAgly	38474	>56kb	No	GTCTCGTTTCCCGCTCCA			tRNAgly	MOBH	64.9266	Ribonuclease toxin YhaV, mercury, arsenic	69% coverage, 86% identity	71% coverage, 88% identity
ICE_38475_tRNAgly	38475	>126kb	No	GTCTCGTTTCCCGCTCCA and GACTCGTTTCCCGCTCCA			tRNAgly	MOBH	63.6951	Ribonuclease toxin YhaV, mercury	68% coverage, 91% identity
ICE_38670_tRNAgly	38670	?	Yes	GTCTCGTTTCCCGCTCCA - missing			tRNAgly	MOBH	64.9244	Ribonuclease toxin YhaV, mercury	67% coverage, 88% identity	70% coverage, 90% identity
ICE_38671_tRNAgly	38671	?	Yes	GTCTCGTTTCCCGCTCCA - missing			tRNAgly	MOBH	64.7262	Ribonuclease toxin YhaV, mercury	69% coverage, 86% identity	73% coverage, 90% identity
ICE_38701_tRNAgly	38701	57kb	No	GTCTCGTTTCCCGCTCCA and GACTCGTTTCCCGCTCCA			tRNAgly	MOBH	64.3056	Ribonuclease toxin YhaV, mercury, arsenic, toluene, copper	75% coverage, 88% identity	78% coverage, 89% identity
ICE_38702_tRNAgly	38702	57kb	No	GTCTCGTTTCCCGCTCCA and GACTCGTTTCCCGCTCCA			tRNAgly	MOBH	64.2909	Ribonuclease toxin YhaV, arsenic	75% coverage, 88% identity	78% coverage, 89% identity
ICE_38987_tRNAgly	38987	133kb	Yes	GTCTCGTTTCCCGCTCCA and GACTCGTTTCCCGCTCCA			tRNAgly	MOBH	64.5735	Arsenic, copper, mercury
ICE_LTZ1_tRNAgly	LTZ1	99kb	Yes	GTCTCGTTTCCCGCTCCA and GACTCGTTTCCCGCTCCA			tRNAgly	MOBH	64.8855	Arsenic, copper, mercury	68% coverage, 96% identity	71% coverage, 90% identity
ICE_LTZ7_tRNAgly	LTZ7	99kb	Yes	GTCTCGTTTCCCGCTCCA and GACTCGTTTCCCGCTCCA			tRNAgly	MOBH	64.8855	Arsenic, copper, mercury	68% coverage, 96% identity	71% coverage, 90% identity
ICE_STH1_tRNAgly	STH1	99kb	Yes	GTCTCGTTTCCCGCTCCA and GACTCGTTTCCCGCTCCA			tRNAgly	MOBH	64.8855	Arsenic, copper, mercury	68% coverage, 96% identity	71% coverage, 90% identity
Pseudomonas aeruginosa isolates follow the _number_ or _code_tRNAgly convention. See Table S1.
