# Supplementary material for: Diversity and evolution of an abundant ICEclc family of integrative and conjugative elements in Pseudomonas aeruginosa
Source: mSphere. 2023 Oct 30;8(6):e00517-23. doi: 10.1128/msphere.00517-23 (PMC10732049; doi:10.1128/msphere.00517-23)
Supplement: Table S3 — Total attribution of integrative and conjugative/mobilizable elements in P. aeruginosa isolates from the regional hospital. [file msphere.00517-23-s0007.xlsx]

## Sheet: Sheet1
Supplementary table 3. Total attribution of integrative and conjugative/mobilizable elements in P. aeruginosa isolates.
Strain Key	Total number of ICEs	Of which ICEclc-like	Total number of IMEs
13534	2	1	1
17090	3	2	0
19TCP	3	1	1
24TCP	2	1	1
26797	2	1	0
27167	2	1	1
27360	1	1	1
27983	2	1	0
30429	5	1	0
35189	2	1	2
35851	3	1	1
35866	4	1	1
36020	3	1	1
36935	4	2	1
37299	5	1	2
37327	4	1	0
38417	3	1	0
38475	2	1	0
38671	3	2	0
38987	3	2	1
STH1	1	1	0
Average	2.80952	1.19048	0.666667
