# Supplementary material for: Diversity and evolution of an abundant ICEclc family of integrative and conjugative elements in Pseudomonas aeruginosa
Source: mSphere. 2023 Oct 30;8(6):e00517-23. doi: 10.1128/msphere.00517-23 (PMC10732049; doi:10.1128/msphere.00517-23)
Supplement: Table S4 — Deduced core functions of ICEclc family members. [file msphere.00517-23-s0008.xlsx]

## Sheet: Sheet1
Supplementary table 4. Core functions of ICEclc family members
Orthologous gene	ICEclc homolog	Suggested gene function	Reference
1	orf101284	Transcription activator bisR	Carraro et al. 2020
2	orf100952	alpA	Carraro et al. 2020
3	orf99792	parA	Carraro et al. 2020
4	orf98147	Transcription activator bisD	Carraro et al. 2020
5	orf97571	Transcription activator bisC	Carraro et al. 2020
6	orf96323	Unknown	Carraro et al. 2020
7	orf95213	Unknown	Carraro et al. 2020
8	orf94689	inrR	Minoia et al., 2008
9	orf94175	Single-stranded DNA binding protein	Gaillard et al., 2006
10	orf91884	DNA topoisomerase topB	Gaillard et al., 2006
11	orf88400	Unknown	Gaillard et al., 2006
12	orf87986	Unknown	Gaillard et al., 2006
13	orf86310	Unknown	Gaillard et al., 2006
14	orf85934	Unknown	Gaillard et al., 2006
15	orf81655	Unknown	Gaillard et al., 2006
16	orf80908	Unknown	Gaillard et al., 2006
17	orf78972	Unknown	Gaillard et al., 2006
18	orf77798	Unknown	Gaillard et al., 2006
19	orf75419	Unknown	Gaillard et al., 2006
20	orf73676	(virB7)/iceB7	Daveri et al. 2023
21	orf73029	Unknown	Daveri et al. 2023
22	orf72295	Thioredoxin-like	Daveri et al. 2023
23	orf71723	(virB1)/iceB1	Daveri et al. 2023
24	orf71178	Thioredoxin-like	Daveri et al. 2023
25	orf68987	Type IV coupling protein (virD4)/iceD4	Daveri et al. 2023
26	orf68241	Inner membrane protein of type IV secretion system	Daveri et al. 2023
27	orf67231	Unknown	Daveri et al. 2023
28	orf67001	Inner membrane protein of type IV secretion system	Daveri et al. 2023
29	orf66625	Candidate major pilin/iceB2	Daveri et al. 2023
30	orf66202	Inner membrane protein of type IV secretion system	Daveri et al. 2023
31	orf65513	Inner membrane protein (virB8)/iceB8	Daveri et al. 2023
32	orf64584	Outer membrane protein (virB9)/iceB9	Daveri et al. 2023
33	orf63176	Outer membrane protein (virB10)/iceB10	Daveri et al. 2023
34	orf62755	Outer membrane protein of type IV secretion system	Daveri et al. 2023
35	orf59888	Conjugative transfer ATPase (virB4)/iceB4	Daveri et al. 2023
36	orf57827	Disulfide oxidoreductase	Daveri et al. 2023
37	orf56883	traU/iceU	Daveri et al. 2023
38	orf55476	Pilus de-polymerization ATPase pilT	Daveri et al. 2023
39	orf55120	Transcription regulator	Daveri et al. 2023
40	orf53587	Inner membrane protein of type IV secretion system	Daveri et al. 2023
41	orf53196	Unknown	Gaillard et al., 2006
42	orf50240	traI relaxase	Miyazaki and van der Meer 2011
Daveri A, Benigno V, van der Meer JR. 2023. Characterization of an atypical but widespread type IV secretion system for transfer of the integrative and conjugative element (ICEclc) in Pseudomonas putida. Nucleic Acids Research 51:2345–2362.
Gaillard M, Vallaeys T, Vorhölter FJ, Minoia M, Werlen C, Sentchilo V, Pühler A, van der Meer JR. 2006. The clc element of Pseudomonas sp. strain B13, a genomic island with various catabolic properties. J Bacteriol 188:1999–2013.
Miyazaki R, van der Meer JR. 2011. A dual functional origin of transfer in the ICEclc genomic island of Pseudomonas knackmussii B13: oriT of ICEclc. Molecular Microbiology 79:743–758.
Minoia M, Gaillard M, Reinhard F, Stojanov M, Sentchilo V, van der Meer JR. 2008. Stochasticity and bistability in horizontal transfer control of a genomic island in Pseudomonas. Proceedings of the National Academy of Sciences 105:20792–20797.
Carraro N, Richard X, Sulser S, Delavat F, Mazza C, van der Meer JR. 2020. An analog to digital converter controls bistable transfer competence development of a widespread bacterial integrative and conjugative element. eLife 9:e57915.
