# Supplementary material for: Diversity and evolution of an abundant ICEclc family of integrative and conjugative elements in Pseudomonas aeruginosa
Source: mSphere. 2023 Oct 30;8(6):e00517-23. doi: 10.1128/msphere.00517-23 (PMC10732049; doi:10.1128/msphere.00517-23)
Supplement: Table S5 — Gene function occurrences among the ICEclc family gene "cloud" in regional P. aeruginosa clinical isolates. [file msphere.00517-23-s0009.xlsx]

## Sheet: Sheet1
Supplementary table 5. Gene function occurrences among the ICEclc family gene 'cloud' in P. aeruginosa clinical isolates
Gene annotation	Total number of occurrences
2-keto-4-carboxy-3-hexenedioate hydratase	5
2,6-dihydropseudooxynicotine hydrolase	1
2Fe-2S ferredoxin	3
3-hydroxybutyryl-CoA dehydrogenase	5
3-keto-5-aminohexanoate cleavage enzyme	1
3-oxoacyl-[acyl-carrier-protein] reductase FabG	1
3-phenylpropionate-dihydrodiol/cinnamic acid-dihydrodiol dehydrogenase	5
4-hydroxyphenylpyruvate dioxygenase	5
Acetate kinase	22
Acyl-CoA dehydrogenase	5
Acyl-CoA dehydrogenase FadE27	5
Adaptive-response sensory-kinase SasA	1
Apolipoprotein N-acyltransferase	1
Arsenate reductase	116
Arsenical-resistance protein Acr3	58
ATP-dependent DNA helicase PcrA	2
ATP-dependent zinc metalloprotease FtsH	75
Beta-ketoadipyl-CoA thiolase	5
Biphenyl 2,3-dioxygenase subunit alpha	1
Biphenyl dioxygenase subunit beta	1
Cadmium-induced protein CadI	15
Cadmium, cobalt and zinc/H(+)-K(+) antiporter	2
Cation efflux system protein CusA	54
Cbb3-type cytochrome c oxidase subunit CcoN1	1
Chromate transport protein	15
Chromosome-partitioning ATPase Soj	2
Cobalt-zinc-cadmium resistance protein CzcA	2
Conjugal transfer protein TraG	2
Copper resistance protein A	38
Copper resistance protein C	38
Copper resistance protein D	38
Copper-exporting P-type ATPase	57
Copper-transporting P-type ATPase	6
Crotonobetaine/carnitine--CoA ligase	5
Crotonobetainyl-CoA reductase	5
Cyclopentanol dehydrogenase	1
Cytochrome c biogenesis ATP-binding export protein CcmA	1
Cytochrome c-type biogenesis protein CcmE	1
Cytochrome c-type biogenesis protein CcmF	1
Cytochrome c-type biogenesis protein CcmH	1
D-lactate dehydrogenase	21
Dihydrolipoyl dehydrogenase	2
DNA topoisomerase 3	70
DNA-binding transcriptional activator DecR	4
DNA-invertase hin	34
Dye-decolorizing peroxidase YfeX	6
Efflux pump membrane transporter BepE	50
Efflux pump periplasmic linker BepF	16
Enterobactin exporter EntS	1
FAD-dependent urate hydroxylase	1
Formaldehyde dismutase	10
Guanidinium exporter	2
Hca operon transcriptional activator HcaR	42
Heme exporter protein B	1
Heme exporter protein C	1
HTH-type transcriptional regulator CatM	1
HTH-type transcriptional regulator DmlR	11
HTH-type transcriptional regulator HmrR	3
HTH-type transcriptional regulator PrtR	1
HTH-type transcriptional regulator SyrM 1	2
HTH-type transcriptional regulator ZntR	81
HTH-type transcriptional repressor CzrA	2
Hydroxypyruvate reductase	1
hypothetical protein	6221	*
Inner membrane protein YgaP	1
Iron-dependent extradiol dioxygenase	1
IS200/IS605 family transposase ISPa18	1
IS21 family transposase ISPa36	16
IS3 family transposase ISPa39	6
IS4 family transposase ISPa45	1
IS5 family transposase ISBuce2	1
IS5 family transposase ISPa26	4
IS5 family transposase ISStma16	16
IS5 family transposase ISXoo14	9
ISL3 family transposase ISIde1	19
ISL3 family transposase ISStma11	59
L-lactate transporter	2
Leucine-responsive regulatory protein	1
Lipoprotein signal peptidase	60
Mercuric reductase	60
Mercuric resistance operon regulatory protein	20
Mercuric transport protein MerT	59
Mercuric transport protein periplasmic component	34
Methylthioacryloyl-CoA hydratase	1
Multidrug resistance protein MdtA	4
Multidrug resistance protein MdtE	1
Multidrug resistance protein MexB	1
Na(+)/H(+) antiporter NhaA	11
Na(+)/H(+) antiporter subunit A	1
Na(+)/H(+) antiporter subunit B	1
Na(+)/H(+) antiporter subunit C1	1
Na(+)/H(+) antiporter subunit D	1
Na(+)/H(+) antiporter subunit E	1
NADH dehydrogenase-like protein	4
NADH dehydrogenase-like protein YjlD	7
NADPH-dependent FMN reductase ArsH	43
Nickel and cobalt resistance protein CnrA	2
Nodulation protein D 2	1
Peptidoglycan glycosyltransferase MrdB	1
phosphoketolase	1
Polyphosphate ADP phosphotransferase	22
Potassium-transporting ATPase ATP-binding subunit	59
Protein LemA	22
Pulcherriminic acid synthase	5
Purine ribonucleoside efflux pump NepI	1
putative chromate transport protein	2
putative efflux pump outer membrane protein TtgC	2
putative fatty acid methyltransferase	22
putative HTH-type transcriptional regulator YgaV	1
putative metallo-hydrolase	1
Putative nuclease YhcG	2
putative oxidoreductase	1
putative protein kinase UbiB	22
putative protein YisK	6
putative ribonucleotide transport ATP-binding protein mkl	2
Putative thymidine phosphorylase	22
Quinone oxidoreductase 2	34
RecBCD enzyme subunit RecD	1
Redox-sensitive transcriptional activator SoxR	20
Regulatory protein AtoC	1
Replication-associated recombination protein A	11
Replicative DNA helicase	1
Riboflavin transporter RfnT	1
Ribonuclease	22
Ribonuclease toxin YhaV	39
Ribose-phosphate pyrophosphokinase	22
RNA chaperone ProQ	1
RNA polymerase-associated protein RapA	1
S-(hydroxymethyl)glutathione dehydrogenase	11
S-formylglutathione hydrolase FrmB	11
Sensor histidine kinase CusS	38
Sensor histidine kinase RcsC	1
Sensor protein QseC	1
Short-chain-enoyl-CoA hydratase	5
Single-stranded DNA-binding protein	70
Sporulation initiation inhibitor protein Soj	62
Thiol-disulfide oxidoreductase ResA	1
Thioldisulfide interchange protein DsbD	1
Thioldisulfide interchange protein DsbE	1
Thioldisulfide interchange protein DsbG	1
Tn3 family transposase ISPa38	34
Toluene efflux pump outer membrane protein TtgI	1
Transcriptional regulator	15
Transcriptional regulatory protein CusR	38
Transcriptional regulatory protein QseB	1
Transcriptional repressor FrmR	10
Type IV secretion system protein virB4	2
UvrABC system protein A	11
UvrABC system protein B	11
Xylulose-5-phosphate/fructose-6-phosphate phosphoketolase	21
Zinc/cadmium/lead-transporting P-type ATPase	2
Sum	8334
Proportion hypotheticals	0.74646
*) not differentiated further on basis of individual homologies
