# Supplementary material for: Diversity and evolution of an abundant ICEclc family of integrative and conjugative elements in Pseudomonas aeruginosa
Source: mSphere. 2023 Oct 30;8(6):e00517-23. doi: 10.1128/msphere.00517-23 (PMC10732049; doi:10.1128/msphere.00517-23)
Supplement: Table S6 — ICEclc family members identified among a worldwide survey of publicly available P. aeruginosa genomes. [file msphere.00517-23-s0010.xlsx]

## Sheet: Sheet1
Supplementary Table 6: ICEclc family members identified among a world-wide survey of publicly available P. aeruginosa genomes
NCBI genome accession	ID in Ref	ICE coordinates	ICE-family	Number of AMR genes
GCF_000014625.1	PSAE.0321.00002	2680031..2913770	other	0
GCF_000014625.1	PSAE.0321.00002	5251438..5359437	other	1
GCF_000026645.1	PSAE.0321.00003	2796694..2907811	clc-like	0
GCF_000271365.1	PSAE.0321.00008	2495259..2557712	clc-like	0
GCF_000271365.1	PSAE.0321.00008	5097748..5188381	other	1
GCF_000284555.1	PSAE.0321.00010	1513064..1597104	clc-like	0
GCF_000284555.1	PSAE.0321.00010	1921549..2002482	other	0
GCF_000359505.1	PSAE.0321.00011	5129453..5234036	other	1
GCF_000414035.1	PSAE.0321.00012	1023533..1126247	other	1
GCF_000473745.2	PSAE.0321.00013	1657845..1745231	clc-like	0
GCF_000473745.2	PSAE.0321.00013	1749611..1812156	clc-like	0
GCF_000473745.2	PSAE.0321.00013	2134527..2178848	other	0
GCF_000473745.2	PSAE.0321.00013	853495..992284	other	0
GCF_000496605.2	PSAE.0321.00014	4518241..4621030	other	1
GCF_000496645.1	PSAE.0321.00015	5021959..5124759	other	1
GCF_000504045.1	PSAE.0321.00016	4826986..4895039	other	0
GCF_000504045.1	PSAE.0321.00016	5252992..5341025	other	1
GCF_000508765.1	PSAE.0321.00017	2754491..2865608	clc-like	0
GCF_000510305.1	PSAE.0321.00018	2412167..2511282	clc-like	0
GCF_000510305.1	PSAE.0321.00018	4723738..4816893	other	1
GCF_000524595.1	PSAE.0321.00019	2684203..2769071	other	1
GCF_000763245.3	PSAE.0321.00020	2654422..2759918	clc-like	8
GCF_000763245.3	PSAE.0321.00020	2880671..3336938	other	1
GCF_000763245.3	PSAE.0321.00020	5530783..5637100	other	1
GCF_000829255.1	PSAE.0321.00022	2354582..2440882	clc-like	0
GCF_000829255.1	PSAE.0321.00022	4738105..4819050	other	0
GCF_000829275.1	PSAE.0321.00023	1720540..1801484	other	0
GCF_000829275.1	PSAE.0321.00023	3639574..3725874	clc-like	0
GCF_000829885.1	PSAE.0321.00024	5486878..5572127	other	1
GCF_000981825.1	PSAE.0321.00025	2715429..2838890	clc-like	0
GCF_000981825.1	PSAE.0321.00025	3159459..3643381	other	0
GCF_000981825.1	PSAE.0321.00025	5528051..5617544	clc-like	5
GCF_000981825.1	PSAE.0321.00025	6087900..6172252	other	1
GCF_001447845.1	PSAE.0321.00029	3408411..3521196	other	1
GCF_001515845.2	PSAE.0321.00031	2412098..2530725	clc-like	0
GCF_001515845.2	PSAE.0321.00031	3906524..4063924	other	0
GCF_001515845.2	PSAE.0321.00031	4715709..4827366	other	1
GCF_001515845.2	PSAE.0321.00031	5091614..5212245	other	0
GCF_001515845.2	PSAE.0321.00031	5573693..5659002	other	1
GCF_001515915.2	PSAE.0321.00032	2591428..2710053	clc-like	0
GCF_001515915.2	PSAE.0321.00032	4938483..5059110	other	0
GCF_001515915.2	PSAE.0321.00032	5456109..5543956	other	1
GCF_001516105.1	PSAE.0321.00034	6168538..6322885	other	0
GCF_001516165.2	PSAE.0321.00035	5440677..5533836	other	1
GCF_001516185.2	PSAE.0321.00036	1353554..1597568	other	0
GCF_001516185.2	PSAE.0321.00036	3486532..3601748	clc-like	0
GCF_001516185.2	PSAE.0321.00036	5107015..5201681	other	0
GCF_001516205.2	PSAE.0321.00037	2633716..2755438	clc-like	0
GCF_001516205.2	PSAE.0321.00037	4687981..4791112	other	1
GCF_001516205.2	PSAE.0321.00037	5053830..5184310	other	0
GCF_001516225.2	PSAE.0321.00038	2652992..2720149	other	0
GCF_001516225.2	PSAE.0321.00038	3251720..3373450	clc-like	0
GCF_001516245.2	PSAE.0321.00039	5221858..5338071	other	1
GCF_001516265.1	PSAE.0321.00040	3269423..3355117	other	1
GCF_001516265.1	PSAE.0321.00040	336785..459858	clc-like	0
GCF_001516265.1	PSAE.0321.00040	6978908..7130646	other	0
GCF_001516325.2	PSAE.0321.00042	5258436..5361673	other	1
GCF_001516345.1	PSAE.0321.00043	3361731..3467299	other	0
GCF_001516345.1	PSAE.0321.00043	5739208..5820841	other	1
GCF_001516365.2	PSAE.0321.00044	1207510..1325095	other	1
GCF_001516385.1	PSAE.0321.00045	4759452..4877038	other	1
GCF_001547955.1	PSAE.0321.00048	2496808..2626197	clc-like	0
GCF_001547955.1	PSAE.0321.00048	5233625..5342651	clc-like	7
GCF_001547955.1	PSAE.0321.00048	5699825..5782875	other	1
GCF_001548135.1	PSAE.0321.00049	2416751..2515044	clc-like	0
GCF_001548135.1	PSAE.0321.00049	5301494..5407295	other	1
GCF_001548335.1	PSAE.0321.00050	2527206..2615773	clc-like	5
GCF_001594325.2	PSAE.0321.00051	5314589..5418165	other	1
GCF_001606045.1	PSAE.0321.00052	4463713..4568937	other	1
GCF_001618925.1	PSAE.0321.00053	2266451..2368432	other	1
GCF_001618925.1	PSAE.0321.00053	6207758..6329462	clc-like	0
GCF_001618925.1	PSAE.0321.00053	631643..832304	other	0
GCF_001632245.1	PSAE.0321.00054	3263615..3357671	other	0
GCF_001632245.1	PSAE.0321.00054	4551215..4650171	clc-like	0
GCF_001750705.1	PSAE.0321.00056	5122728..5244441	clc-like	0
GCF_001750705.1	PSAE.0321.00056	599732..698016	other	1
GCF_001750705.1	PSAE.0321.00056	960726..1103330	other	0
GCF_001792855.1	PSAE.0321.00057	2686794..2790285	clc-like	7
GCF_001792855.1	PSAE.0321.00057	5111857..5215956	clc-like	0
GCF_001792855.1	PSAE.0321.00057	5572504..5717969	other	1
GCF_001792875.1	PSAE.0321.00058	2821787..2931049	clc-like	8
GCF_001792875.1	PSAE.0321.00058	3031817..3193443	other	1
GCF_001792875.1	PSAE.0321.00058	5310317..5414416	clc-like	0
GCF_001874465.1	PSAE.0321.00059	1844127..1952601	other	0
GCF_001874465.1	PSAE.0321.00059	4492177..4610785	other	1
GCF_001879525.1	PSAE.0321.00061	2668342..2769308	clc-like	0
GCF_002085605.1	PSAE.0321.00064	1326863..1412944	other	1
GCF_002085605.1	PSAE.0321.00064	2108063..2170026	clc-like	5
GCF_002085605.1	PSAE.0321.00064	2643509..2864176	other	0
GCF_002085605.1	PSAE.0321.00064	4581504..4704966	clc-like	0
GCF_002104595.1	PSAE.0321.00065	3400788..3622711	other	3
GCF_002104595.1	PSAE.0321.00065	4986378..5078349	other	1
GCF_002104615.1	PSAE.0321.00066	3400780..3622703	other	3
GCF_002104615.1	PSAE.0321.00066	4867806..4986414	other	1
GCF_002192475.1	PSAE.0321.00067	2817566..3266961	other	0
GCF_002192475.1	PSAE.0321.00067	4183013..4397141	other	0
GCF_002192495.1	PSAE.0321.00068	2221011..2339184	other	0
GCF_002192495.1	PSAE.0321.00068	2902568..2995901	clc-like	4
GCF_002192495.1	PSAE.0321.00068	5906126..5994299	other	1
GCF_002205335.1	PSAE.0321.00069	5296771..5387683	other	1
GCF_002205355.1	PSAE.0321.00070	2865618..3315006	other	0
GCF_002205355.1	PSAE.0321.00070	4313505..4527634	other	0
GCF_002205375.1	PSAE.0321.00071	1701475..1808580	other	1
GCF_002205375.1	PSAE.0321.00071	4640377..4752859	other	0
GCF_002208645.1	PSAE.0321.00072	1735211..1838035	other	1
GCF_002208645.1	PSAE.0321.00072	2211080..2361845	other	0
GCF_002208645.1	PSAE.0321.00072	4550118..4651932	clc-like	0
GCF_002208645.1	PSAE.0321.00072	4654089..4767507	other	0
GCF_002208645.1	PSAE.0321.00072	5153352..5371992	clc-like	0
GCF_002208645.1	PSAE.0321.00072	6303850..6360148	other	0
GCF_002208645.1	PSAE.0321.00072	7308770..7385657	other	1
GCF_002223805.1	PSAE.0321.00073	2723549..2910144	other	0
GCF_002237405.1	PSAE.0321.00074	2424411..2506587	other	1
GCF_002237405.1	PSAE.0321.00074	845233..955341	other	0
GCF_002287725.2	PSAE.0321.00075	2857570..2985232	clc-like	0
GCF_002287725.2	PSAE.0321.00075	4890192..4935461	other	0
GCF_002287725.2	PSAE.0321.00075	5557899..5656637	other	1
GCF_002411865.3	PSAE.0321.00076	5597669..5708907	other	1
GCF_002753655.1	PSAE.0321.00078	4116316..4164068	other	1
GCF_002753655.1	PSAE.0321.00078	421200..643257	other	0
GCF_002753655.1	PSAE.0321.00078	4523187..4619320	other	0
GCF_002753655.1	PSAE.0321.00078	5256358..5348471	other	1
GCF_002812825.1	PSAE.0321.00079	4021788..4074573	other	0
GCF_002812825.1	PSAE.0321.00079	6432925..6522923	other	0
GCF_002812845.1	PSAE.0321.00080	4054516..4107301	other	0
GCF_002812845.1	PSAE.0321.00080	6544670..6634668	other	0
GCF_002812905.2	PSAE.0321.00081	1338321..1514488	other	0
GCF_002812905.2	PSAE.0321.00081	2745491..2869504	clc-like	0
GCF_002812905.2	PSAE.0321.00081	4761231..4842164	other	0
GCF_002946935.1	PSAE.0321.00082	5281383..5371346	other	1
GCF_002968515.1	PSAE.0321.00083	3947007..4046995	other	1
GCF_002968585.1	PSAE.0321.00084	1761261..1975405	other	0
GCF_002968585.1	PSAE.0321.00084	2584290..2665237	other	0
GCF_002968585.1	PSAE.0321.00084	3284186..3383318	other	1
GCF_002968585.1	PSAE.0321.00084	564943..655001	clc-like	2
GCF_002968955.1	PSAE.0321.00085	3303910..3482464	clc-like	8
GCF_002968955.1	PSAE.0321.00085	3795236..3886516	other	1
GCF_002997005.1	PSAE.0321.00086	533509..632965	clc-like	0
GCF_003028335.1	PSAE.0321.00088	2421208..2533807	clc-like	0
GCF_003028335.1	PSAE.0321.00088	4865466..4953317	other	1
GCF_003028335.1	PSAE.0321.00088	5790494..5871980	other	0
GCF_003052005.2	PSAE.0321.00089	2722336..2775714	other	0
GCF_003052005.2	PSAE.0321.00089	2945066..3036562	clc-like	0
GCF_003052005.2	PSAE.0321.00089	5567129..5674073	other	1
GCF_003060845.1	PSAE.0321.00090	1699886..1790283	other	1
GCF_003060845.1	PSAE.0321.00090	4336229..4433554	clc-like	0
GCF_003060845.1	PSAE.0321.00090	4892404..4951774	clc-like	0
GCF_003073615.1	PSAE.0321.00091	2549949..2650054	clc-like	3
GCF_003073615.1	PSAE.0321.00091	6693279..6782711	other	1
GCF_003073735.1	PSAE.0321.00092	2989728..3432487	other	0
GCF_003073735.1	PSAE.0321.00092	5361637..5424863	clc-like	6
GCF_003073735.1	PSAE.0321.00092	5757738..5841631	other	1
GCF_003073795.1	PSAE.0321.00093	1184062..1271687	other	0
GCF_003073795.1	PSAE.0321.00093	1922187..2000866	clc-like	0
GCF_003073795.1	PSAE.0321.00093	3094613..3179438	clc-like	4
GCF_003073795.1	PSAE.0321.00093	4163026..4251884	other	0
GCF_003073795.1	PSAE.0321.00093	4891592..4986069	other	1
GCF_003194245.1	PSAE.0321.00096	2762227..2856704	other	1
GCF_003194245.1	PSAE.0321.00096	302032..400324	clc-like	0
GCF_003194245.1	PSAE.0321.00096	489609..587047	other	0
GCF_003204335.1	PSAE.0321.00097	2363201..2408995	clc-like	1
GCF_003204335.1	PSAE.0321.00097	2754600..2854705	clc-like	3
GCF_003204335.1	PSAE.0321.00097	4637689..4726795	other	1
GCF_003288355.1	PSAE.0321.00099	2731661..2952547	other	0
GCF_003288355.1	PSAE.0321.00099	3904795..4026499	clc-like	0
GCF_003288355.1	PSAE.0321.00099	6407..111863	other	1
GCF_003332705.2	PSAE.0321.00104	2391901..2469191	clc-like	0
GCF_003332705.2	PSAE.0321.00104	5015466..5142426	clc-like	1
GCF_003332705.2	PSAE.0321.00104	5459604..5545649	other	1
GCF_003369755.1	PSAE.0321.00106	4834779..4921886	other	1
GCF_003369755.1	PSAE.0321.00106	5610710..5696287	other	1
GCF_003369755.1	PSAE.0321.00106	5989358..6038538	clc-like	0
GCF_003369775.1	PSAE.0321.00107	1166409..1272911	other	1
GCF_003369775.1	PSAE.0321.00107	792439..897979	other	0
GCF_003408495.1	PSAE.0321.00108	2454114..2493781	other	0
GCF_003408495.1	PSAE.0321.00108	5114947..5210533	clc-like	7
GCF_003408495.1	PSAE.0321.00108	5555242..5641369	other	1
GCF_003429185.1	PSAE.0321.00109	5260858..5365171	other	1
GCF_003429205.1	PSAE.0321.00110	5228262..5320455	other	1
GCF_003433235.1	PSAE.0321.00111	2756600..2813949	clc-like	1
GCF_003433235.1	PSAE.0321.00111	4813653..4894586	other	0
GCF_003433235.1	PSAE.0321.00111	5240396..5358802	other	0
GCF_003433235.1	PSAE.0321.00111	5752794..5854462	other	3
GCF_003571505.1	PSAE.0321.00112	1584920..1663382	other	0
GCF_003571505.1	PSAE.0321.00112	4078012..4174842	clc-like	3
GCF_003626935.1	PSAE.0321.00113	3563655..3778157	other	0
GCF_003626935.1	PSAE.0321.00113	5058369..5152012	other	1
GCF_003641125.1	PSAE.0321.00114	2529446..2612492	clc-like	0
GCF_003641125.1	PSAE.0321.00114	3586976..3628267	other	0
GCF_003641125.1	PSAE.0321.00114	5085417..5120885	other	0
GCF_003716765.1	PSAE.0321.00115	1065389..1155743	other	1
GCF_003716765.1	PSAE.0321.00115	2285928..2503178	other	0
GCF_003716765.1	PSAE.0321.00115	4117549..4215832	clc-like	5
GCF_003798105.1	PSAE.0321.00116	1298222..1538946	other	0
GCF_003798105.1	PSAE.0321.00116	2496477..2601813	other	0
GCF_003798105.1	PSAE.0321.00116	2892820..3008036	clc-like	0
GCF_003798105.1	PSAE.0321.00116	3014975..3130173	other	0
GCF_003798105.1	PSAE.0321.00116	3411475..3805990	other	0
GCF_003798105.1	PSAE.0321.00116	5295624..5386121	other	0
GCF_003798105.1	PSAE.0321.00116	5743498..5837210	other	1
GCF_003798125.1	PSAE.0321.00117	2099194..2193861	other	0
GCF_003798145.1	PSAE.0321.00118	2388318..2466270	clc-like	0
GCF_003798145.1	PSAE.0321.00118	3524950..3586625	other	0
GCF_003812885.1	PSAE.0321.00119	1104607..1185540	other	0
GCF_003812885.1	PSAE.0321.00119	2766175..2872038	other	7
GCF_003812885.1	PSAE.0321.00119	5989695..6113708	clc-like	0
GCF_003812905.1	PSAE.0321.00120	4896581..4977265	clc-like	0
GCF_003812905.1	PSAE.0321.00120	501134..580518	other	0
GCF_003812905.1	PSAE.0321.00120	6553267..6767411	other	0
GCF_003813005.1	PSAE.0321.00121	37920..127485	other	1
GCF_003813005.1	PSAE.0321.00121	4279362..4401095	clc-like	0
GCF_003813005.1	PSAE.0321.00121	4419028..4461806	other	0
GCF_003950255.1	PSAE.0321.00123	1654471..1806739	clc-like	5
GCF_003950255.1	PSAE.0321.00123	3222176..3436388	other	0
GCF_003950255.1	PSAE.0321.00123	4706492..4795934	other	1
GCF_003952325.1	PSAE.0321.00124	2076952..2294205	other	0
GCF_003991465.1	PSAE.0321.00126	2315652..2529862	other	0
GCF_003991465.1	PSAE.0321.00126	3802866..3893221	other	1
GCF_003991465.1	PSAE.0321.00126	742773..841074	clc-like	5
GCF_004010895.1	PSAE.0321.00127	19446..219504	other	0
GCF_004010895.1	PSAE.0321.00127	3525861..3562298	other	0
GCF_004010895.1	PSAE.0321.00127	4249539..4333185	other	1
GCF_004102665.1	PSAE.0321.00129	5086423..5194320	other	1
GCF_004193735.1	PSAE.0321.00130	1258629..1370775	clc-like	6
GCF_004291075.1	PSAE.0321.00131	2507631..2547299	other	0
GCF_007559065.1	PSAE.0321.00135	3829331..4043438	other	0
GCF_007559065.1	PSAE.0321.00135	5519535..5613671	other	1
GCF_007559085.1	PSAE.0321.00136	4614086..4707996	other	1
GCF_007559105.1	PSAE.0321.00137	1753120..1952630	other	0
GCF_007559125.1	PSAE.0321.00138	432830..513775	other	0
GCF_008033725.1	PSAE.0321.00139	5164794..5276868	other	1
GCF_008195485.1	PSAE.0321.00140	4793581..4874517	other	0
GCF_008195485.1	PSAE.0321.00140	5221297..5321533	other	5
GCF_008195485.1	PSAE.0321.00140	5638612..5757809	other	4
GCF_008705235.1	PSAE.0321.00141	2745988..2854004	clc-like	0
GCF_008705235.1	PSAE.0321.00141	4742387..4839256	other	1
GCF_008705235.1	PSAE.0321.00141	5763016..5850523	other	0
GCF_009662315.1	PSAE.0321.00143	2564838..2688309	clc-like	0
GCF_009662315.1	PSAE.0321.00143	3008724..3457329	other	0
GCF_009662315.1	PSAE.0321.00143	5788614..5873476	other	1
GCF_009664165.1	PSAE.0321.00144	2349687..2466525	clc-like	4
GCF_009664165.1	PSAE.0321.00144	6720216..6834573	other	4
GCF_009676765.1	PSAE.0321.00145	2503602..2614452	clc-like	0
GCF_009676765.1	PSAE.0321.00145	2921696..3077914	clc-like	0
GCF_009676765.1	PSAE.0321.00145	5481451..5591490	other	0
GCF_009676765.1	PSAE.0321.00145	5987958..6087409	other	1
GCF_009676885.1	PSAE.0321.00146	2631793..2753516	clc-like	0
GCF_009676885.1	PSAE.0321.00146	4866716..5009325	other	0
GCF_009676885.1	PSAE.0321.00146	5366781..5465070	other	1
GCF_009905195.1	PSAE.0321.00148	5607949..5701975	other	1
GCF_013201115.1	PSAE.0321.00155	1932450..2023847	clc-like	0
GCF_013201115.1	PSAE.0321.00155	217724..416038	other	0
GCF_013255565.1	PSAE.0321.00156	1418..54080	other	8
GCF_013255565.1	PSAE.0321.00156	2763890..2964725	other	4
GCF_013255565.1	PSAE.0321.00156	340860..490664	clc-like	5
GCF_013305645.2	PSAE.0321.00158	5543429..5633126	other	1
GCF_013341295.1	PSAE.0321.00159	1221148..1320051	other	0
GCF_013341315.1	PSAE.0321.00160	4813160..4934308	clc-like	0
GCF_013343315.1	PSAE.0321.00161	2764809..2886534	clc-like	0
GCF_013343315.1	PSAE.0321.00161	5330270..5426434	other	1
GCF_013343335.1	PSAE.0321.00162	1680655..1777304	other	1
GCF_013343335.1	PSAE.0321.00162	2135760..2224864	other	0
GCF_013343335.1	PSAE.0321.00162	4773728..4907130	clc-like	0
GCF_013343335.1	PSAE.0321.00162	6024184..6116737	other	0
GCF_013343355.1	PSAE.0321.00163	4541378..4641366	other	1
GCF_013343375.1	PSAE.0321.00164	2156567..2238624	clc-like	0
GCF_013343375.1	PSAE.0321.00164	5189834..5323960	other	1
GCF_013343395.1	PSAE.0321.00165	1485181..1576042	other	0
GCF_013343395.1	PSAE.0321.00165	1782369..1869892	other	1
GCF_013343395.1	PSAE.0321.00165	4433869..4549085	clc-like	0
GCF_013343395.1	PSAE.0321.00165	5884653..5940031	other	0
GCF_013343435.1	PSAE.0321.00167	887124..999929	other	1
GCF_013343495.1	PSAE.0321.00170	2295805..2366452	other	0
GCF_013343495.1	PSAE.0321.00170	4591318..4686549	other	1
GCF_013343515.1	PSAE.0321.00171	2451750..2566020	other	0
GCF_013343515.1	PSAE.0321.00171	2816098..2951414	clc-like	0
GCF_013343515.1	PSAE.0321.00171	4888692..4983889	other	0
GCF_013343515.1	PSAE.0321.00171	5650141..5750531	other	1
GCF_013343575.1	PSAE.0321.00174	5226206..5363049	other	1
GCF_013347245.1	PSAE.0321.00175	1704063..1789342	other	1
GCF_013347245.1	PSAE.0321.00175	3740512..3840617	clc-like	3
GCF_013347245.1	PSAE.0321.00175	4364787..4479762	other	0
GCF_013376775.1	PSAE.0321.00181	3449488..3564463	other	0
GCF_013376775.1	PSAE.0321.00181	831944..909847	other	1
GCF_013393665.2	PSAE.0321.00182	3311475..3552893	other	0
GCF_013393665.2	PSAE.0321.00182	4974794..5057800	other	0
GCF_013393665.2	PSAE.0321.00182	5360752..5461449	clc-like	8
GCF_013393665.2	PSAE.0321.00182	617256..738989	clc-like	0
GCF_013393685.1	PSAE.0321.00183	2192321..2304896	other	0
GCF_013393685.1	PSAE.0321.00183	2943117..3067477	clc-like	0
GCF_013393685.1	PSAE.0321.00183	3595751..3628182	other	0
GCF_013393685.1	PSAE.0321.00183	5864317..5955787	other	1
GCF_013393705.1	PSAE.0321.00184	3175632..3280601	clc-like	0
GCF_013393705.1	PSAE.0321.00184	5480154..5579855	other	1
GCF_013394455.1	PSAE.0321.00185	4469740..4556182	other	1
GCF_013394455.1	PSAE.0321.00185	4855925..4980518	other	8
GCF_013394455.1	PSAE.0321.00185	5298981..5388284	other	1
GCF_013394475.2	PSAE.0321.00186	4873697..4954634	other	0
GCF_013394475.2	PSAE.0321.00186	5768077..5857330	other	1
GCF_014155905.1	PSAE.0321.00190	4751505..4839908	other	1
GCF_014155905.1	PSAE.0321.00190	5155619..5374983	clc-like	7
GCF_014155905.1	PSAE.0321.00190	5707956..5791602	other	1
GCF_014217315.1	PSAE.0321.00191	5424238..5542003	other	1
GCF_014490645.1	PSAE.0321.00193	2310306..2405004	clc-like	0
GCF_015697465.1	PSAE.0321.00196	4664629..4765716	other	1
GCF_015697645.1	PSAE.0321.00198	2786929..2908517	clc-like	0
GCF_015697645.1	PSAE.0321.00198	3245625..3326475	clc-like	0
GCF_015697645.1	PSAE.0321.00198	4248066..4329010	other	0
GCF_015697645.1	PSAE.0321.00198	4668301..4711080	other	5
GCF_015697645.1	PSAE.0321.00198	6559006..6751801	other	0
GCF_015697665.1	PSAE.0321.00199	4129768..4377185	other	0
GCF_015697665.1	PSAE.0321.00199	5296543..5382452	other	6
GCF_015697665.1	PSAE.0321.00199	5769588..5853481	other	1
GCF_016064595.1	PSAE.0321.00200	1931888..2052135	other	5
GCF_016064595.1	PSAE.0321.00200	4744972..4866712	clc-like	0
GCF_016064595.1	PSAE.0321.00200	6112340..6179542	other	0
GCF_016105505.1	PSAE.0321.00201	2452558..2591259	other	0
GCF_016105505.1	PSAE.0321.00201	3041004..3119465	clc-like	0
GCF_016105505.1	PSAE.0321.00201	5826117..5914549	other	1
GCF_016105665.1	PSAE.0321.00202	4530369..4636263	other	1
GCF_016105885.1	PSAE.0321.00203	4632181..4763592	other	1
GCF_016134915.1	PSAE.0321.00204	4237510..4418580	clc-like	5
GCF_016584725.1	PSAE.0321.00205	2155757..2254570	other	0
GCF_016743115.1	PSAE.0321.00206	1432681..1516934	other	1
GCF_016743115.1	PSAE.0321.00206	3754788..3969627	clc-like	0
GCF_016745115.1	PSAE.0321.00207	5810092..5939516	other	1
GCF_016745135.1	PSAE.0321.00208	1249857..1302721	other	0
GCF_016745135.1	PSAE.0321.00208	4165275..4289288	clc-like	0
GCF_016745135.1	PSAE.0321.00208	4824624..4907629	other	0
GCF_016745135.1	PSAE.0321.00208	5210218..5310913	clc-like	8
GCF_016745155.1	PSAE.0321.00209	5633067..5721669	other	1
GCF_016745155.1	PSAE.0321.00209	6937549..7016781	other	1
GCF_016745175.1	PSAE.0321.00210	5112016..5192938	other	0
GCF_016745175.1	PSAE.0321.00210	891091..1015915	other	4
GCF_016811975.1	PSAE.0321.00211	1014950..1234920	other	0
GCF_016811975.1	PSAE.0321.00211	142364..174574	other	0
GCF_016811975.1	PSAE.0321.00211	2513423..2585177	clc-like	4
GCF_016864415.1	PSAE.0321.00212	2851917..2961665	other	1
GCF_016864415.1	PSAE.0321.00212	3615858..3715836	other	1
GCF_016864415.1	PSAE.0321.00212	608504..703274	clc-like	0
GCF_900185255.1	PSAE.0321.00214	1258178..1498894	other	0
GCF_900185255.1	PSAE.0321.00214	2412722..2517692	clc-like	0
GCF_900185255.1	PSAE.0321.00214	2815654..2930851	other	0
GCF_900185255.1	PSAE.0321.00214	4806451..4980543	other	0
GCF_900185255.1	PSAE.0321.00214	5037303..5213058	clc-like	0
GCF_900185255.1	PSAE.0321.00214	5560958..5686548	other	4
GCF_900618245.1	PSAE.0321.00215	2869656..3023445	other	0
GCF_900618255.1	PSAE.0321.00216	1796189..1903319	other	1
GCF_900618285.1	PSAE.0321.00217	2442353..2528671	clc-like	0
GCF_900618285.1	PSAE.0321.00217	2836316..3285690	other	0
GCF_900618285.1	PSAE.0321.00217	4108461..4326118	other	0
GCF_900636735.1	PSAE.0321.00218	6711780..6747961	other	0
GCF_900636735.1	PSAE.0321.00218	718512..821839	other	1
GCF_900636975.1	PSAE.0321.00219	1566494..1706423	other	0
GCF_900636975.1	PSAE.0321.00219	4216815..4300786	clc-like	1
GCF_902172305.2	PSAE.0321.00221	2318546..2387886	other	0
GCF_902703185.1	PSAE.0321.00222	5336104..5439401	other	1
GCF_902703195.1	PSAE.0321.00223	2789600..3238998	other	0
GCF_902703195.1	PSAE.0321.00223	4081179..4295309	other	0
GCF_905071885.1	PSAE.0321.00226	1219190..1361273	other	0
GCF_905071885.1	PSAE.0321.00226	2341459..2448900	clc-like	0
GCF_905071885.1	PSAE.0321.00226	5227934..5331597	clc-like	10
GCF_022570475.1	PSAE.0321.00227	2093558..2211733	other	0
GCF_022570475.1	PSAE.0321.00227	2442068..2528366	clc-like	0
GCF_022570475.1	PSAE.0321.00227	2831262..2919845	clc-like	0
GCF_022570475.1	PSAE.0321.00227	2926132..3112738	other	0
GCF_022570475.1	PSAE.0321.00227	4725910..4946973	other	1
GCF_022570475.1	PSAE.0321.00227	5708489..5816486	other	1
GCF_022570455.1	PSAE.0321.00228	1376945..1551619	other	0
GCF_022570455.1	PSAE.0321.00228	2445766..2567499	clc-like	0
GCF_022570455.1	PSAE.0321.00228	333399..569852	other	2
GCF_022570455.1	PSAE.0321.00228	4914681..5003869	other	0
GCF_022570435.1	PSAE.0321.00229	2505928..2604220	clc-like	0
GCF_022570435.1	PSAE.0321.00229	4970897..5065374	other	1
GCF_022570235.1	PSAE.0321.00230	4495881..4587353	other	1
GCF_022570115.1	PSAE.0321.00231	2432534..2528818	clc-like	0
GCF_022570115.1	PSAE.0321.00231	5072315..5100569	other	0
GCF_022570115.1	PSAE.0321.00231	5532239..5631375	other	1
GCF_022570115.1	PSAE.0321.00231	6635199..6799072	other	0
GCF_022569975.1	PSAE.0321.00233	4622710..4720999	other	1
GCF_022569975.1	PSAE.0321.00233	4983720..5126329	other	0
GCF_022569915.1	PSAE.0321.00234	2647048..2731119	clc-like	0
GCF_022569915.1	PSAE.0321.00234	5382499..5486937	other	1
GCF_022569875.1	PSAE.0321.00236	4079462..4193874	other	1
GCF_022569875.1	PSAE.0321.00236	4551545..4642324	other	0
GCF_022569875.1	PSAE.0321.00236	4985716..5175121	other	1
GCF_001722005.2	PSAE.0321.00240	5362518..5455159	other	1
GCF_001870265.1	PSAE.0321.00241	2685542..2785429	clc-like	7
GCF_001870265.1	PSAE.0321.00241	5134192..5279223	clc-like	0
GCF_001870265.1	PSAE.0321.00241	5635771..5781235	other	1
GCF_002085755.1	PSAE.0321.00242	2358703..2445003	clc-like	0
GCF_002085755.1	PSAE.0321.00242	4917124..4998069	other	0
GCF_002085755.1	PSAE.0321.00242	5329093..5427715	other	4
GCF_002215345.1	PSAE.0321.00244	2722674..2822779	clc-like	3
GCF_002215345.1	PSAE.0321.00244	4783902..4873008	other	1
GCF_002968655.1	PSAE.0321.00246	1359551..1445795	other	1
GCF_002968655.1	PSAE.0321.00246	3940516..4287650	other	0
GCF_002968655.1	PSAE.0321.00246	4365095..4454416	clc-like	2
GCF_002968655.1	PSAE.0321.00246	5019460..5137636	other	0
GCF_003206535.1	PSAE.0321.00247	1298302..1398436	clc-like	3
GCF_003206535.1	PSAE.0321.00247	4153870..4238811	other	1
GCF_003206535.1	PSAE.0321.00247	623629..738604	other	0
GCF_003369735.1	PSAE.0321.00251	2454766..2494433	other	0
GCF_003369735.1	PSAE.0321.00251	5051863..5147447	clc-like	7
GCF_003369735.1	PSAE.0321.00251	5492151..5581179	other	1
GCF_003411785.2	PSAE.0321.00252	2677052..2801518	clc-like	0
GCF_003411785.2	PSAE.0321.00252	5116747..5229356	other	1
GCF_003411785.2	PSAE.0321.00252	5578776..5666623	other	1
GCF_003571805.1	PSAE.0321.00253	1227760..1316873	other	1
GCF_003571805.1	PSAE.0321.00253	5788903..5834697	clc-like	1
GCF_003571805.1	PSAE.0321.00253	6218284..6318389	clc-like	3
GCF_003813025.1	PSAE.0321.00254	1143865..1263717	other	0
GCF_003813025.1	PSAE.0321.00254	1337211..1429410	other	1
GCF_003813025.1	PSAE.0321.00254	2186165..2281783	other	1
GCF_003950015.1	PSAE.0321.00255	1343196..1445611	clc-like	4
GCF_003950015.1	PSAE.0321.00255	2104149..2314281	clc-like	1
GCF_003950015.1	PSAE.0321.00255	910412..1013390	other	1
GCF_005305005.1	PSAE.0321.00256	5251106..5357222	other	1
GCF_007833895.1	PSAE.0321.00257	27632..79163	other	0
GCF_007833895.1	PSAE.0321.00257	5922289..6005409	other	1
GCF_007833895.1	PSAE.0321.00257	6304761..6463551	clc-like	2
GCF_008245185.1	PSAE.0321.00258	1266522..1437828	other	0
GCF_008245185.1	PSAE.0321.00258	4895106..4942017	other	0
GCF_009497675.1	PSAE.0321.00259	2752381..2853347	clc-like	0
GCF_009497675.1	PSAE.0321.00259	5489910..5616157	other	8
GCF_009497675.1	PSAE.0321.00259	5841106..5932170	other	0
GCF_009720405.1	PSAE.0321.00260	3069438..3336672	other	0
GCF_009720405.1	PSAE.0321.00260	5454570..5547141	other	1
GCF_009720425.1	PSAE.0321.00261	3766887..3968677	other	0
GCF_009720425.1	PSAE.0321.00261	5251404..5335058	other	1
GCF_011106815.1	PSAE.0321.00263	5382594..5486087	other	1
GCF_011466835.1	PSAE.0321.00264	2172010..2356863	other	0
GCF_011466835.1	PSAE.0321.00264	2693412..2801215	clc-like	0
GCF_011466835.1	PSAE.0321.00264	5478545..5581842	other	1
GCF_012971705.1	PSAE.0321.00265	5452012..5498420	other	0
GCF_014792125.1	PSAE.0321.00272	4047878..4174686	other	1
GCF_014792125.1	PSAE.0321.00272	4894955..4988103	other	1
GCF_015832075.1	PSAE.0321.00275	4777436..4904284	other	1
GCF_015832075.1	PSAE.0321.00275	5624559..5711771	other	1
GCF_900497025.1	PSAE.0321.00282	4264563..4478958	other	0
GCF_900497025.1	PSAE.0321.00282	5820251..5904145	other	1
GCF_022570415.1	PSAE.0321.00285	2365677..2487399	clc-like	0
GCF_022570415.1	PSAE.0321.00285	2487542..2565506	clc-like	0
GCF_022570415.1	PSAE.0321.00285	5109214..5172063	other	0
GCF_022570415.1	PSAE.0321.00285	5281436..5324086	other	0
GCF_022570415.1	PSAE.0321.00285	5680301..5812719	other	1
GCF_022569955.1	PSAE.0321.00286	1589820..1672398	other	1
GCF_022569935.1	PSAE.0321.00287	1569776..1654582	other	0
GCF_022569935.1	PSAE.0321.00287	2881366..2988284	other	1
GCF_022569935.1	PSAE.0321.00287	5511082..5632955	clc-like	0
GCF_022569935.1	PSAE.0321.00287	5964834..6069804	clc-like	0
GCF_002968695.1	PSAE.0321.00291	1336022..1436127	clc-like	3
GCF_002968695.1	PSAE.0321.00291	3429923..3519029	other	1
GCF_002968695.1	PSAE.0321.00291	4178092..4265187	other	1
GCF_002968695.1	PSAE.0321.00291	944621..990415	clc-like	1
GCF_003073895.1	PSAE.0321.00293	1479588..1567435	other	1
GCF_003073895.1	PSAE.0321.00293	4380199..4501932	clc-like	0
GCF_003073895.1	PSAE.0321.00293	6637149..6765319	other	0
GCF_003812165.1	PSAE.0321.00294	1097559..1144360	other	0
GCF_003812165.1	PSAE.0321.00294	3332235..3423228	other	1
GCF_003812165.1	PSAE.0321.00294	374001..495733	clc-like	0
GCF_003812165.1	PSAE.0321.00294	3760425..3893524	other	0
GCF_016925475.1	PSAE.0321.00297	1423860..1514214	other	1
GCF_016925475.1	PSAE.0321.00297	2644393..2861649	other	0
GCF_900243355.1	PSAE.0321.00298	2269274..2336781	other	0
GCF_900243355.1	PSAE.0321.00298	2591571..2675885	clc-like	0
GCF_900243355.1	PSAE.0321.00298	5616956..5750608	other	1
GCF_022570395.1	PSAE.0321.00303	4549763..4609414	other	0
GCF_022570395.1	PSAE.0321.00303	4797943..4885039	other	1
GCF_022570395.1	PSAE.0321.00303	521879..659690	clc-like	0
GCF_022570395.1	PSAE.0321.00303	5243285..5359540	other	0
GCF_015832055.1	PSAE.0321.00306	4735078..4825384	other	1
GCF_015832055.1	PSAE.0321.00306	5155412..5352560	clc-like	6
GCF_015832055.1	PSAE.0321.00306	5656593..5747134	other	1
GCF_000496455.2	PSAE.0321.00323	2010194..2104671	other	1
GCF_000496455.2	PSAE.0321.00323	2367423..2475608	clc-like	4
GCF_000496455.2	PSAE.0321.00323	2891175..2969854	clc-like	0
Botelho J, Tüffers L, Fuss J, Buchholz F, Utpatel C, Klockgether J, Niemann S, Tümmler B, Schulenburg H. 2023. Phylogroup-specific variation shapes the clustering of antimicrobial resistance genes and defence systems across regions of genome plasticity in Pseudomonas aeruginosa. eBioMedicine 90:104532.
